# Supplementary material for: Combining RNA-seq and proteomic profiling to identify seminal fluid proteins in the migratory grasshopper Melanoplus sanguinipes (F)
Source: BMC Genomics. 2015 Dec 22;16:1096. doi: 10.1186/s12864-015-2327-1 (PMC4689059; doi:10.1186/s12864-015-2327-1)
Supplement: Additional file 2: Table S1. — Melanoplus sanguinipes Seminal fluid proteins identified by mass-spectrometry. Predicted function based on the annotation and BLAST2GO. (XLSX 84 kb) [file 12864_2015_2327_MOESM2_ESM.xlsx]

## Sheet: Table S1.
No	Accession	reads	protein score	Coverage (%)	Mass	Matched	Pep	Seq	emPAI	BLASTx description	Hit ACC	Conserved SFPs functional domainsSFPs
							(sig)	(sig)
1	MS0013	28685	34668	81	28690	2003	1511	31	151323,3	Stimulation oviposition proteins (OSP)	gi|332374606|gb|AEE62444.1|unknown [Dendroctonus ponderosae]	Reproduction (Stimulating oviposition)
2	MS0014	85	82	20	34897	11	2	1	0.11	annexin isoform a	gi|17136266|ref|NP476604.1|annexin IX, isoform A [Drosophila melanogaster]	sperm capacitation
3	MS0023	323	1871	64	39550	136	75	13	2,56	aldo-keto reductase	gi|91076408|ref|XP_969456.1|PREDICTED: similar to CG6084 CG6084-PA	regulators of adrenal endocrine functions
4	MS0031	142	93	15	91851	14	7	4	0,17	endoplasmin	gi|241997148|gb|ACS75351.1|endoplasmin [Locusta migratoria]	environmental stress protein
5	MS0047	106	943	73	23767	56	40	10	4,97	peptidyl-prolyl cis-trans isomerase 5	gi|345494466|ref|XP_003427298.1|PREDICTED: peptidyl-prolyl cis-trans isomerase B-like [Nasonia vitripennis]	Folding, assembly and trafficking of cellular proteins
6	MS0069	7	231	23	26108	19	15	6	1,26	chitinase-like protein idgf4-like	gi|113206042|ref|NP_001038092.1|imaginal disc growth factor 2 precursor [Tribolium castaneum]	immuneity/defense
7	MS0071	93	118	13	58044	30	6	5	0,36	venom serine carboxypeptidase-like	gi|91079450|ref|XP_969249.1|PREDICTED: similar to salivary/fat body serine carboxypeptidase [Tribolium castaneum]	proteolysis regulator
8	MS0081	116	3384	63	26973	164	137	9	6,21	Ejaculated serine protease accesory gland protein	gi|395132281|dbj|BAM29297.1|serine protease like protein [Gryllus bimaculatus]	proteolysis regulator
9	MS0089	481	6005	88	31533	307	262	17	28,8	serine protease easter	gi|307192555|gb|EFN75743.1|Serine protease easter [Harpegnathos saltator]	proteolysis regulator
10	MS0111	466	3211	66	42409	132	112	13	2,56	actin	gi|3182902|sp|Q25010.1|ACT3A_HELAMRecName: Full=Actin, cytoplasmic A3a; Flags: Precursor	structural
11	MS0126	84	265	36	30753	17	11	5	0,79	heat shock 70 kda protein cognate 3	gi|241997150|gb|ACS75352.1|ER protein gp78 [Locusta migratoria]	environmental stress protein
12	MS0131	1017	1058	52	72326	63	45	18	1,59	heat shock protein 70	gi|27802643|gb|AAO21473.1|hsp70 family member [Locusta migratoria]	environmental stress protein
13	MS0148	100	755	73	21478	33	22	6	2,73	peptidyl-prolyl cis-trans isomerase	gi|189014678|gb|ACD69575.1|peptidyl-prolyl isomerase-1 [Gryllus firmus]	Folding, assembly and trafficking of cellular proteins
14	MS0153	72	175	34	17068	16	12	4	1,78	selenium-dependent glutathione peroxidase	gi|391334796|ref|XP_003741786.1|PREDICTED: LOW QUALITY PROTEIN: glutathione peroxidase-like [Metaseiulus occidentalis]	oxidative stress protein
15	MS0157	154	495	65	19771	28	18	4	1,43	Nucleoside diphosphate kinase	gi|332376647|gb|AEE63463.1|unknown [Dendroctonus ponderosae]	nucleotide metabolism
16	MS0181	32	915	48	37474	67	37	10	1,86	cytosolic malate dehydrogenase	gi|242008014|ref|XP_002424808.1|malate dehydrogenase, putative [Pediculus humanus corporis]	putative sperm protein
17	MS0199	58	3384	69	45986	152	115	21	6,07	dipeptidase 1-like	gi|157110891|ref|XP_001651295.1|microsomal dipeptidase [Aedes aegypti]	proteolysis regulator
18	MS0219	343	79	23	45688	27	7	4	0,37	calreticulin	gi|359843266|gb|AEV89768.1|calreticulin [Schistocerca gregaria]	cell adhesion protein
19	MS0221	24	205	22	38522	13	9	4	0,45	neutral alpha-glucosidase ab-like	gi|229577142|ref|NP_001153434.1|alpha glucosidase II alpha subunit-like precursor [Nasonia vitripennis]	motility and differential motility of sperm
20	MS0223	116	165	30	84536	99	8	5	0,24	heat shock protein 90	gi|393395418|gb|AFN08644.1|heat shock protein 90 [Oxya chinensis]	environmental stress protein
21	MS0232	33	101	29	30900	11	3	2	0,26	probable 26s proteasome	gi|307203008|gb|EFN82224.1|Probable 26S proteasome non-ATPase regulatory subunit 3 [Harpegnathos saltator]	proteolysis regulator
22	MS0234	864	250	37	95697	67	15	9	0,46	elongation factor 2	gi|359843236|gb|AEV89753.1|elongation factor 2 [Schistocerca gregaria]	oxidative stress protein
23	MS0235	18	182	46	29282	16	7	4	0,63	trypsin	gi|157110539|ref|XP_001651147.1|trypsin [Aedes aegypti]	proteolysis regulator
24	MS0237	18	501	41	34152	29	18	7	1,56	carbonic anhydrase 2-like	gi|328778246|ref|XP_003249463.1|PREDICTED: carbonic anhydrase 2-like [Apis mellifera]	reproduction-related protein
25	MS0238	886	3353	53	51258	201	152	13	1,67	elongation factor 1-alpha	gi|305377016|dbj|BAJ15871.1|elongation factor 1 alpha [Locusta migratoria]	oxidative stress protein
26	MS0250	754	916	36	43093	84	42	8	1,12	c-type lectin 8	gi|260798008|ref|XP_002593992.1|hypothetical protein BRAFLDRAFT_68569 [Branchiostoma floridae]	sperm binding lectins, inmunity
27	MS0289	90	291	55	11089	20	15	5	3,64	c-type lectin domain family member b	gi|58332698|ref|NP_001011424.1|C-type lectin domain family 3, member B precursor [Xenopus (Silurana) tropicalis]	sperm binding lectins, inmunity
28	MS0294	146	6072	75	55987	345	229	22	9,86	carboxypeptidase e	gi|189242016|ref|XP_001807518.1|PREDICTED: similar to Zinc carboxypeptidase family protein [Tribolium castaneum]	proteolysis regulator
29	MS0295	53	17478	68	40879	644	581	21	113,78	glucose dehydrogenase	gi|307206069|gb|EFN84162.1|Glucose dehydrogenase [acceptor] [Harpegnathos saltator]	energy/sperm motility
30	MS0318	49	1163	45	76782	52	35	14	0,93	atp-citrate synthase-like	gi|194756204|ref|XP_001960369.1|GF13329 [Drosophila ananassae]	sperm protein
31	MS0353	162	1464	39	35551	53	41	7	1,48	allergen 5	gi|345498009|ref|XP_001603551.2|PREDICTED: venom allergen 3-like [Nasonia vitripennis]	immunity/ defense
32	MS0358	119	7476	68	46237	388	307	19	21,37	lipase 3-like	gi|195161585|ref|XP_002021643.1|GL26620 [Drosophila persimilis] >gi|194103443|gb|EDW25486.1| GL26620 [Drosophila persimilis]	lipase
33	MS0380	51	50	40	27621	8	2	1	0.14	ferritin subunit	gi|240848575|ref|NP_001155797.1|ferritin-like precursor [Acyrthosiphon pisum] >gi|239788704|dbj|BAH71020.1| ACYPI009403 [Acyrthosiphon pisum]	iron storage
34	MS0381	36	1675	45	74138	68	47	13	0,98	membrane metallo-endopeptidase-like 1-like	gi|91084105|ref|XP_975991.1|PREDICTED: similar to neutral endopeptidase 24.11 isoform 2 [Tribolium castaneum]	proteolysis regulator
35	MS0446	23	2676	67	52857	113	78	16	2,65	tubulin beta-1 chain	TcasGA2_TC009589 [Tribolium castaneum]	Sructural/ sperm microtubules
36	MS0483	15	170	35	22426	12	4	2	0,37	proteasome subunit alpha type 7-	gi|357610384|gb|EHJ66953.1|proteasome beta-subunit [Danaus plexippus]	proteolysis regulator
37	MS0528	24	113	28	30969	13	5	3	0,41	phosphoglycerate mutase	gi|383848034|ref|XP_003699657.1|PREDICTED: phosphoglycerate mutase 1-like [Megachile rotundata]	energy/glycolisis
38	MS0534	48	2519	86	37260	110	79	16	5,2	glyceraldehyde-3-phosphate dehydrogenase	gi|380447700|gb|AFD54028.1|GAPDH [Locusta migratoria]	energy/glycolisis
39	MS0569	26	101	20	48450	26	2	1	0,08	enolase	gi|359843244|gb|AEV89757.1|enolase [Schistocerca gregaria]	energy/glycolisis
40	MS0584	39	622	42	95345	61	27	12	0,58	lysosomal alpha-mannosidase	gi|91079945|ref|XP_968596.1|PREDICTED: similar to lysosomal alpha-mannosidase (mannosidase alpha class 2b member 1) [Tribolium castaneum]	lysosomal glycosidase,activity in the male genital tract
41	MS0606	77	6501	64	53180	339	255	24	11,28	macrophage mannose receptor	gi|345491161|ref|XP_003426543.1|PREDICTED: hypothetical protein LOC100679726 [Nasonia vitripennis]	lectin inmunne system
42	MS0644	149	131	36	16057	9	3	2	0,54	profilin	gi|332372969|gb|AEE61626.1|unknown [Dendroctonus ponderosae]	structural /reproduction-related protein
43	MS0677	15	367	41	17829	19	16	5	2,94	glutathione s-transferase sigma 1	gi|329564871|gb|AEB91974.1|glutathione S-transferase sigma 2 [Locusta migratoria]	oxidative stress protein
44	MS0678	12	424	77	18132	39	21	6	2,88	glutathione s-transferase	gi|329564877|gb|AEB91977.1|glutathione S-transferase sigma 5 [Locusta migratoria]	oxidative stress protein
45	MS0685	26	94	32	11329	11	5	1	0,35	protein disulfide-isomerase a3-like	gi|359843226|gb|AEV89748.1|protein disulfide-isomerase [Schistocerca gregaria]	molecular chaperone
46	MS0791	18	147	35	18877	11	4	2	0,45	neutral alpha-glucosidase ab	gi|241701391|ref|XP_002413171.1|glucosidase II, putative [Ixodes scapularis] >gi|215506985|gb|EEC16479.1| glucosidase II, putative [Ixodes scapularis]	motility and differential motility of sperm
47	MS0808	41	113	11	33471	7	2	1	0,11	trehalase	gi|227345482|gb|ACP28173.1|soluble trehalase [Locusta migratoria manilensis]	energy/sperm motility
48	MS0863	50	8322	55	19867	243	213	9	57,49	glucose dehydrogenase	gi|242018490|ref|XP_002429708.1|glucose dehydrogenase precursor, putative [Pediculus humanus corporis] >gi|212514711|gb|EEB16970.1| glucose	energy/sperm motility
49	MS0964	88	20611	71	45343	732	659	23	107,11	glucose dehydrogenase	gi|383860470|ref|XP_003705712.1|PREDICTED: glucose dehydrogenase [acceptor]-like [Megachile rotundata]	energy/sperm motility
50	MS1026	23	666	45	21076	31	27	5	2,22	peptidoglycan recognition protein sa	gi|380447702|gb|AFD54029.1|PGRP-SA [Locusta migratoria]	reproduction-related protein
51	MS1115	14	2943	67	51761	124	86	18	3,32	tubulin beta-1 chain	gi|112983318|ref|NP_001036964.1|beta-tubulin [Bombyx mori]	Sructural/ sperm microtubules
52	MS1175	12	401	41	24865	21	20	5	1,04	tubulin alpha-1b chain	gi|85753308|gb|AAG49533.3|alpha tubulin [Glossina morsitans morsitans]	Sructural/ sperm microtubules
53	MS1199	79	166	40	30282	27	6	3	0,42	glutathione s-transferase	gi|387913742|gb|AFK10494.1|GSTO1 [Locusta migratoria]	oxidative stress protein
54	MS1230	5	200	17	19910	8	4	1	1	aldehyde oxidase	gi|312377489|gb|EFR24306.1|hypothetical protein AND_11187 [Anopheles darlingi]	oxidative stress protein
55	MS1237	16	169	47	17523	3	3	1	0,22	cathepsin d (lysosomal aspartyl protease)	gi|322796189|gb|EFZ18765.1|hypothetical protein SINV_10075 [Solenopsis invicta]	proteolysis regulator
56	MS1368	99	805	38	63958	60	33	8	0,66	protein 5nuc-like	gi|66523706|ref|XP_394018.2|PREDICTED: protein 5NUC-like [Apis mellifera]	nucleotide metabolism
57	MS1376	5	78	7	13291	3	3	1	0,68	5 nucleotidase	gi|380021930|ref|XP_003694809.1|PREDICTED: apyrase-like [Apis florea]	nucleotide metabolism
58	MS1386	29	462	52	31029	27	21	7	1,5	membrane metallo-endopeptidase-like 1-like	gi|307196406|gb|EFN77995.1|Membrane metallo-endopeptidase-like 1 [Harpegnathos saltator]	proteolysis regulator
59	MS1414	19	1050	35	42497	66	43	10	1,53	lipase 3	gi|189236687|ref|XP_973103.2|PREDICTED: similar to AGAP003501-PA [Tribolium castaneum]	lipase
60	MS1421	48	213	39	17269	6	5	3	0,83	elongation factor 1-gamma	gi|18874391|gb|AAL78751.1|translation elongation factor-1 gamma [Locusta migratoria]	oxidative stress protein
61	MS1478	71	461	60	17548	16	12	6	2,31	actin-depolymerizing factor 1	gi|399227024|gb|AFP36378.1|cofilin [Spodoptera frugiperda]	structural
62	MS1585	8	61	45	16550	7	3	2	0,52	proteasome subunit alpha type-6	gi|156544544|ref|XP_001607854.1|PREDICTED: proteasome subunit alpha type-6-like [Nasonia vitripennis]	proteolysis regulator
63	MS1620	5	293	52	12964	13	8	4	2,76	phosphatidylethanolamine-binding protein	gi|47778440|gb|AAT38121.1|phosphatidylethanolamine-binding protein [Branchiostoma belcheri tsingtauense]	decapacitation
64	MS1628	33	2401	59	43326	135	95	10,12	4,26	transferrin	gi|59939802|gb|AAQ62963.2|transferrin [Romalea microptera]	iron storage
65	MS1669	12	107	10	21786	3	2	1	0,18	aminopeptidase -like	gi|156545944|ref|XP_001603380.1|PREDICTED: putative aminopeptidase W07G4.4-like isoform 1 [Nasonia vitripennis]	binding protein, proteolysis
66	MS1693	8	149	23	13517	5	4	1	0,29	late trypsin	gi|170037564|ref|XP_001846627.1|serine-type enodpeptidase [Culex quinquefasciatus]	proteolysis regulator
67	MS1698	60	1052	39	39678	40	31	8	1,06	serine protease inhibitor 3 4-like	gi|383861561|ref|XP_003706254.1|PREDICTED: neuroserpin-like [Megachile rotundata]	proteolysis regulator
68	MS1736	3	794	70	13016	26	18	5	3,91	5 nucleotidase	gi|157105019|ref|XP_001648679.1|apyrase, putative [Aedes aegypti]	nucleotide metabolism
69	MS1782	4	515	58	14949	15	13	3	1	catalase	gi|359843258|gb|AEV89764.1|catalase, partial [Schistocerca gregaria]	enviromental stress protein
70	MS1783	93	1256	46	75198	77	49	13	0,96	angiotensin-converting enzyme	gi|40365371|gb|AAR85358.1|angiotensin converting enzyme, partial [Locusta migratoria]	proteolysis regulator
71	MS1885	19	78	29	55465	17	4	3	0,22	neutral alpha-glucosidase ab	gi|242019253|ref|XP_002430076.1|Neutral alpha-glucosidase AB precursor, putative [Pediculus humanus corporis]	motility and differential motility of sperm
72	MS1891	35	2754	71	23546	92	68	6	2,33	chitinase-like protein idgf4-like	gi|380020674|ref|XP_003694205.1|PREDICTED: LOW QUALITY PROTEIN: chitinase-like protein Idgf4-like [Apis florea]	immunity/defense
73	MS1897	14	104	27	25680	22	12	4	0,74	serine proteinase	gi|312380475|gb|EFR26458.1|hypothetical protein AND_07469 [Anopheles darlingi]	proteolysis regulator
74	MS1911	7	85	22	7535	3	3	1	0,55	aldehyde oxidase	gi|170057134|ref|XP_001864348.1|xanthine dehydrogenase/oxidase [Culex quinquefasciatus]	oxidative stress protein
75	MS1935	28	1416	58	26038	45	41	8	1,97	tubulin alpha-1 chain	gi|260828603|ref|XP_002609252.1|hypothetical protein BRAFLDRAFT_86838 [Branchiostoma floridae]	Sructural/ sperm microtubules
76	MS1969	21	58	40	47576	16	9	1	0,80	serine protease inhibitor serpin-4	gi|153872807|ref|ZP_02001593.1|Proteinase inhibitor I4, serpin [Beggiatoa sp. PS]	proteolysis regulator
77	MS1980	21	234	37	32228	16	15	7	1,43	proteasome subunit alpha type-1-like	gi|242003283|ref|XP_002422679.1|proteasome subunit alpha type, putative [Pediculus humanus corporis]	degradate protein/fertilization process, sperm motility
78	MS2029	11	104	12	49858	10	4	2	0,16	beta-glucosidase	gi|303324840|pdb|3AI0|AChain A, Crystal Structure Of Beta-Glucosidase From Termite Neotermes Koshunensis In Complex With Para-Nitrophenyl-Beta-D-Glucopyranoside	semen quality
79	MS2042	14	247	29	26195	21	19	4	0,72	serine protease 17 precursor	gi|345482800|ref|XP_001599779.2|PREDICTED: trypsin-7 [Nasonia vitripennis]	proteolysis regulator
80	MS2043	8	133	29	12316	10	10	2	0,75	cg17012	gi|157110543|ref|XP_001651149.1|trypsin [Aedes aegypti]	proteolysis regulator
81	MS2078	21	987	46	56313	59	32	13	1,3	plasma alpha-l-fucosidase	gi|307214345|gb|EFN89423.1|Plasma alpha-L-fucosidase [Harpegnathos saltator]	reproduction-related protein/stimulating female reproduction
82	MS2092	12	169	38	25880	31	8	4	0,73	hypoxia up-regulated protein 1-like	gi|91080263|ref|XP_973490.1|PREDICTED: similar to AGAP001827-PA [Tribolium castaneum]	chaperone protein involved in Protein folding and stress response
83	MS2110	19	137	35	24020	7	3	2	0,34	heat shock protein beta-1-like isoform 1	gi|85816368|gb|ABC84493.1|heat shock protein 20.6 [Locusta migratoria]	enviromental stress protein
84	MS2129	92	1552	57	68167	147	76	27	3,91	moesin ezrin radixin homolog 1-like isoform 1	gi|328697842|ref|XP_001942978.2|PREDICTED: moesin/ezrin/radixin homolog 1-like [Acyrthosiphon pisum]	sperm capacitation
85	MS2150	21	2261	60	27047	99	88	9	5,27	ves g 5 allergen	gi|242017017|ref|XP_002428990.1|Ves G 5 allergen precursor, putative [Pediculus humanus corporis]	immunity/defense
86	MS2163	6	1822	58	38730	68	55	11	2,03	tubulin alpha-1 chain	gi|332016400|gb|EGI57313.1|Tubulin alpha-1 chain [Acromyrmex echinatior]	Sructural/ sperm microtubules
87	MS2174	25	2325	57	37279	96	75	11	2,17	serine protease snake	gi|322799165|gb|EFZ20604.1|hypothetical protein SINV_14825 [Solenopsis invicta]	proteolysis regulator
88	MS2189	11	133	58	27246	35	6	3	0,48	hypoxia up-regulated protein 1-like	gi|345491538|ref|XP_003426636.1|PREDICTED: hypoxia up-regulated protein 1-like isoform 4 [Nasonia vitripennis]	chaperone protein involved in Protein folding and stress response
89	MS2301	26	1693	44	80559	129	89	21	1,69	phenoloxidase subunit a3-like	gi|225194719|gb|ACN81829.1|pro-phenoloxidase 2 [Locusta migratoria]	oxidative stress protein
90	MS2340	39	1081	37	27165	47	37	6	1,19	chymotrypsin	gi|299892604|gb|ADJ57677.1|putative chymotrypsin [Phlebotomus perniciosus]	proteolysis regulator
91	MS2434	12	73	19	23910	5	2	1	0,16	proteasome subunit beta type-3-like	gi|328785087|ref|XP_624958.3|PREDICTED: proteasome subunit beta type-3-like [Apis mellifera]	proteolysis regulator
92	MS2451	28	210	40	26256	12	8	1	0,31	atp-citrate synthase	gi|157105391|ref|XP_001648848.1|ATP-citrate synthase [Aedes aegypti]	sperm protein
93	MS2522	4	1481	69	18173	91	72	9	7,3	aplp_locmi ame: full=apolipophorins	gi|152031559|sp|Q9U943.2|APLP_LOCMIRecName: Full=Apolipophorins; Contains: RecName: Full=Apolipophorin-2; AltName: Full=Apolipophorin II; AltName:	immunity/defense
94	MS2572	8	202	17	12680	5	4	1	0,31	glutathione s-transferase d1	gi|373940163|gb|AEY80034.1|glutathione S-transferase D1 [Laodelphax striatella]	oxidative stress protein
95	MS2593	18	68	15	25448	5	2	1	0,15	proteasome subunit beta type-5-like	gi|91085931|ref|XP_970194.1|PREDICTED: similar to proteasome subunit beta type 5,8 [Tribolium castaneum]	proteolysis regulator
96	MS2694	6	49	36	36854	14	1	2	0,10	heat shock 70 kda protein 4l-like	gi|270005857|gb|EFA02305.1|hypothetical protein TcasGA2. TC007971 [Tribolium castaneum]	enviromental stress protein
97	MS2879	4	218	18	17431	22	13	2	0,49	serine protease	gi|301782705|ref|XP_002926769.1|PREDICTED: transmembrane protease serine 11D-like [Ailuropoda melanoleuca]	proteolysis regulator
98	MS3398	21	1407	53	37458	68	54	11	2,15	serpin b6	gi|91083439|ref|XP_969846.1|PREDICTED: similar to serpin B6 [Tribolium castaneum]	proteolysis regulator
99	MS3420	5	357	56	19587	10	6	1	0,2	pacifastin-related serine protease inhibitor	gi|18496019|emb|CAD11970.1|pacifastin-related serine protease inhibitor precursor [Locusta migratoria migratorioides]	proteolysis regulator
100	MS3432	5	194	56	1966	6	6	1	2,67	actin-related protein 10-like	gi|157133347|ref|XP_001656213.1|actin 3 isoform, putative [Aedes aegypti]	sructural
101	MS3578	19	61	21	5919	1	1	1	0,73	beta-hexosaminidase b	gi|170063333|ref|XP_001867058.1|beta-hexosaminidase beta chain [Culex quinquefasciatus]	glycolsis
102	MS3676	7	4757	64	34062	168	158	15	9,05	apolipophorins	gi|152031559|sp|Q9U943.2|APLP_LOCMIRecName: Full=Apolipophorins	immunity/defense
103	MS3730	8	205	16	22635	7	6	1	0,17	carbonic anhydrase	gi|357616142|gb|EHJ70026.1|hypothetical protein KGM_07092 [Danaus plexippus]	reproduction related protein
104	MS3738	7	505	14	24680	22	19	3	0,54	beta-hexosaminidase subunit beta-like	gi|156541821|ref|XP_001600369.1|PREDICTED: beta-hexosaminidase subunit beta-like isoform 1 [Nasonia vitripennis]	glycolsis
105	MS3819	6	295	23	30579	22	12	4	0,6	transmembrane protease serine 11d	gi|336444936|gb|AEI58565.1|serine protease [Eupolyphaga sinensis]	proteolysis regulator
106	MS3820	12	826	40	37475	42	33	6	0,77	arginine kinase	gi|357608815|gb|EHJ66162.1|putative regulator of ribosome biosynthesis [Danaus plexippus]	aminoacid metabolism
107	MS3857	6	2168	47	35239	58	51	8	1,5	carboxypeptidase	gi|336445094|gb|AEI58644.1|carboxypeptidase [Eupolyphaga sinensis]	proteolysis regulator
108	MS3936	5	154	41	26100	48	8	4	0,72	peroxiredoxin 6	gi|322797657|gb|EFZ19666.1|hypothetical protein SINV_03768 [Solenopsis invicta]	oxidative stress protein
109	MS4100	2	95	34	13930	3	2	1	0,28	prostamide prostaglandin f synthase	gi|357604088|gb|EHJ64038.1|hypothetical protein KGM_20919 [Danaus plexippus]	reproduction related protein
110	MS4108	10	1220	70	23652	53	38	11	4,18	beta-hexosaminidase subunit beta-like	gi|242015754|ref|XP_002428512.1|beta-hexosaminidase beta chain precursor, putative [Pediculus humanus corporis]	glycolsis
111	MS4388	8	285	81	8085	13	10	3	2,42	af377988_1trypsin-like serine protease	gi|380011309|ref|XP_003689751.1|PREDICTED: trypsin-1-like [Apis florea]	proteolysis regulator
112	MS4391	5	86	14	11283	4	4	1	0,83	glutathione s-transferase	gi|359843242|gb|AEV89756.1|Glutathione S-transferase [Schistocerca gregaria]	oxidative stress protein
113	MS4425	7	105	69	13007	7	2	1	0,3	aldehyde oxidase	gi|157126017|ref|XP_001654495.1|aldehyde oxidase [Aedes aegypti] >gi|108873421|gb|EAT37646.1| AAEL010391-PA [Aedes aegypti]	oxidative stress protein
114	MS4519	5	61	29	18140	6	2	1	0,21	thioredoxin reductase mitochondrial	gi|91079422|ref|XP_975772.1|PREDICTED: similar to thioredoxin reductase isoform 2 [Tribolium castaneum]	oxidative stress protein
115	MS4605	12	51	62	6956	14	4	1	1,55	superoxide dismutase	gi|359843230|gb|AEV89750.1|superoxide dismutase [Schistocerca gregaria]	oxidative stress protein
116	MS4644	6	99	26	24168	2	1	1	0,16	glucosephosphate isomerase	gi|307203089|gb|EFN82269.1|Glucose-6-phosphate isomerase [Harpegnathos saltator]	energy/sperm motility
117	MS4870	7	658	50	9914	32	22	2	2,93	lipase 1	gi|347969228|ref|XP_003436387.1|AGAP003082-PB [Anopheles gambiae str. PEST]	lipase
118	MS5352	10	2616	59	28168	88	67	10	4,85	lipase member h-like	gi|157114833|ref|XP_001652444.1|lipase [Aedes aegypti] >gi|108877150|gb|EAT41375.1| AAEL006974-PA [Aedes aegypti]	lipase
119	MS5502	4	859	68	28413	30	23	3	0,46	protein takeout	gi|91082781|ref|XP_966810.1|PREDICTED: similar to CG14661 CG14661-PA [Tribolium castaneum]	reproduction related protein
120	MS5763	4	230	71	12407	12	9	4	2,02	5 nucleotidase	gi|170067987|ref|XP_001868694.1|5' nucleotidase [Culex quinquefasciatus]	nucleotide metabolism
121	MS5974	4	58	23	19305	5	2	1	0,2	pacifastin-related serine protease inhibitor	gi|345487946|ref|XP_003425794.1|PREDICTED: hypothetical protein LOC100678556 [Nasonia vitripennis]	proteolysis regulator
122	MS6102	2	3542	82	22088	181	129	16	27,65	apolipophorins	gi|152031559|sp|Q9U943.2|APLP_LOCMIRecName: Full=Apolipophorins; Contains: RecName: Full=Apolipophorin-2; AltName: Full=Apolipophorin II	immunity/defense
123	MS6504	8	120	21	3643	4	4	7	1,26	zinc carboxypeptidase a 1-like	gi|86279353|gb|ABC88772.1|putative carboxypeptidase A-like [Tenebrio molitor]	proteolysis regulator
124	MS6709	4	88	12	7938	2	2	1	0,51	glutathione-s-transferase gst	gi|332376735|gb|AEE63507.1|unknown [Dendroctonus ponderosae]	oxidative stress protein
125	MS7155	7	105	13	32604	4	2	1	0,12	juvenile hormone-inducible	gi|91080979|ref|XP_974925.1|PREDICTED: similar to Juvenile hormone-inducible protein, putative [Tribolium castaneum]	reproduction related protein
126	MS7626	2	1185	87	12409	44	43	5	5,91	apolipophorin precursor	gi|146196714|emb|CAB51918.2|apolipophorin precursor [Locusta migratoria]	immunity/defense
127	MS7749	3	228	58	15193	7	5	3	0,98	venom protease-like	gi|242018652|ref|XP_002429788.1|tripsin, putative [Pediculus humanus corporis]	proteolysis regulator
128	MS8098	2	89	39	16832	7	2	1	0,23	93 kda serpin	gi|219803508|ref|NP_001137323.1|serpin peptidase inhibitor 5 precursor [Tribolium castaneum]	proteolysis regulator
129	MS8127	3	98	30	20055	14	5	2	0,42	glutathione s-transferase	gi|321470657|gb|EFX81632.1|hypothetical protein DAPPUDRAFT_230826 [Daphnia pulex]	oxidative stress protein
130	MS0016	1079	3690	81	12997	122	108	5	9,87	cd4-specific ankyrin repeat protein	gi|392935567|pdb|3ZU7|BChain B, Crystal Structure Of A Designed Selected Ankyrin Repeat Protein In Complex With The Map Kinase Erk2	_
131	MS0017	586	4604	82	12176	134	127	6	28,1	ankyrin	gi|336363310|gb|EGN91711.1|hypothetical protein SERLA73DRAFT_80187 [Serpula lacrymans var. lacrymans S7.3]	_
132	MS0018	111	2263	46	9301	81	72	3	3,23	cd4-specific ankyrin repeat protein	gi|260794208|ref|XP_002592101.1|hypothetical protein BRAFLDRAFT_84970 [Branchiostoma floridae]	_
133	MS0019	459	4205	75	15773	142	131	8	8,09	Chain A, Crystal Structure Of Engineered Protein.	gi|403072298|pdb|4GPM|AChain A, Crystal Structure Of Engineered Protein. Northeast Structural Genomics Consortium Target Or264.	_
134	MS0020	30	107	48	35422	22	5	4	0,5	glyoxalase domain-containing protein 4-like	glyoxalase domain-containing protein 4-like	_
135	MS0026	760	414	37	38780	26	13	4	0,45	y-box protein	gi|242008101|ref|XP_002424851.1|Y box binding protein, putative [Pediculus humanus corporis]	_
136	MS0034	225	5616	77	15356	165	155	9	8,66	ankyrin repeat protein	gi|403072298|pdb|4GPM|AChain A, Crystal Structure Of Engineered Protein. Northeast Structural Genomics Consortium Target Or264.	_
137	MS0087	737	484	31	8852	35	14	1	0,46	cd4-specific ankyrin repeat protein	gi|28274846|gb|AAO25688.1|ankyrin repeat protein E2_17, partial [synthetic construct]
138	MS0088	6	64	18	5758	4	4	1	0,74	low quality protein: jnk-interacting protein 3	gi|328785630|ref|XP_396524.4|PREDICTED: JNK-interacting protein 3 [Apis mellifera]
139	MS0096	346	2779	63	14245	115	92	5	7,95	Chain A, Crystal Structure Of A Designed Full Consensus Ankyrin	gi|160286023|pdb|2QYJ|AChain A, Crystal Structure Of A Designed Full Consensus Ankyrin
140	MS0097	6	102	37	30575	12	3	2	0,26	pdgf- and vegf-related factor 1-like precursor	gi|270005397|gb|EFA01845.1|hypothetical protein TcasGA2_TC007448 [Tribolium castaneum]
141	MS0105	287	3790	63	93765	199	146	34	4,08	midline fasciclin	gi|91095131|ref|XP_971500.1|PREDICTED: similar to midline fasciclin [Tribolium castaneum] >gi|270015611|gb|EFA12059.1| hypothetical protein
142	MS0143	5	51	47	2017	3	2	1	2,67	t-cell immunomodulatory	gi|383847404|ref|XP_003699344.1|PREDICTED: LOW QUALITY PROTEIN: T-cell immunomodulatory protein-like [Megachile rotundata]	_
143	MS0165	25	50	51	10656	3	2	1	0,38	myophilin-like isoform 1	gi|242011377|ref|XP_002426427.1|myophilin, putative [Pediculus humanus corporis]	_
144	MS0168	32	3230	56	70024	194	150	18	1,81	esterase fe4-like	gi|124358332|gb|ABN05619.1|female neotenic-specific protein 1 [Cryptotermes secundus]	_
145	MS0192	142	391	85	12972	48	30	6	5,4	ganglioside gm2 activator	gi|291228645|ref|XP_002734287.1|PREDICTED: GM2 ganglioside activator protein-like isoform 2 [Saccoglossus kowalevskii]	_
146	MS0218	330	134	35	21465	9	3	1	0,39	endonuclease-reverse transcriptase	gi|298204331|gb|ADI61814.1|endonuclease-reverse transcriptase [Bombyx mori]	_
147	MS0249	184	277	51	20945	16	11	6	1,74	adp-ribosylation factor 1	gi|17136866|ref|NP_476955.1|ADP ribosylation factor 79F, isoform B [Drosophila melanogaster]	_
148	MS0266	53	506	33	32668	30	16	4	0,55	heterogeneous nuclear ribonucleoprotein	gi|340718466|ref|XP_003397688.1|PREDICTED: hypothetical protein LOC100643287 [Bombus terrestris]	_
149	MS0322	31	283	34	7912	10	9	2	1,32	A chain structural determinants for improved stability of designed ankyrin repeat proteins	gi|345479967|ref|XP_001604667.2|PREDICTED: histone-lysine N-methyltransferase EHMT1 [Nasonia vitripennis]	_
150	MS0339	18	73	9	18916	3	3	1	0,45	seryl-trna synthetase	gi|289743367|gb|ADD20431.1|seryl-tRNA synthetase [Glossina morsitans morsitans]	_
151	MS0359	151	1903	48	42966	81	72	12	1,73	muscle actin	gi|256862184|gb|ACV32627.1|beta-actin [Diabolocatantops pinguis]	_
152	MS0361	63	4783	67	71522	219	168	30	4,88	hemocyanin subunit type 1 precursor	gi|256368122|gb|ACU78071.1|hexamerin-like protein 4 [Locusta migratoria]	_
153	MS0396	324	3002	66	12383	74	72	6	11,01	endonuclease-reverse transcriptase	gi|357617567|gb|EHJ70865.1|endonuclease-reverse transcriptase [Danaus plexippus]	_
154	MS0427	81	2881	58	13312	83	77	5	16,24	ankyrin repeat domain protein	gi|28373837|pdb|1N0R|AChain A, 4ank: A Designed Ankyrin Repeat Protein With Four Identical Consensus Repeats	_
155	MS0439	3	69	43	19872	21	4	3	0,7	protein transport protein sec31a isoform 4	gi|242013817|ref|XP_002427597.1|conserved hypothetical protein [Pediculus humanus corporis] >gi|212512012|gb|EEB14859.1| conserved hypothetical protein [Pediculus humanus corporis]	_
156	MS0441	76	2931	38	41159	93	83	11	1,85	pyrimidine-specific ribonucleoside hydrolase	gi|340726772|ref|XP_003401727.1|PREDICTED: pyrimidine-specific ribonucleoside hydrolase rihA-like [Bombus terrestris]	_
157	MS0444	14	89	25	24786	12	3	2	0,33	ras-related protein rab-10	gi|332031583|gb|EGI71055.1|Ras-related protein Rab-10 [Acromyrmex echinatior]	_
158	MS0452	99	164	40	24934	9	6	3	0,53	ras-related protein rab-1a-like	gi|91087113|ref|XP_975150.1|PREDICTED: similar to Rab-protein 1 CG3320-PA [Tribolium castaneum] >gi|270010550|gb|EFA06998.1| hypothetical protein	_
159	MS0485	19	2519	81	6119	61	61	3	39,46	ankyrin repeat protein	. >gi|303324765|pdb|2XEE|B Chain B, Structural Determinants For Improved Thermal Stability Of Designed Ankyrin Repeat Proteins With A Redesigned C- Capping Module. >gi|303324766|pdb|2XEE|C
160	MS0491	73	65	41	3068	24	6	1	1,54	adenosine monophosphate-protein transferase	gi|307167672|gb|EFN61175.1|FIC domain-containing protein [Camponotus floridanus]
161	MS0510	11	58	11	21565	6	2	12	0,18	n-sulphoglucosamine sulphohydrolase-like	gi|307197882|gb|EFN78981.1|N-sulphoglucosamine sulphohydrolase [Harpegnathos saltator]	_
162	MS0522	40	131	37	23936	8	2	1	0,16	ras-related protein rab-5c	gi|332017090|gb|EGI57889.1|Ras-related protein Rab-5C [Acromyrmex echinatior]	_
163	MS0565	9	61	38	1962	19	13	1	2,67	adp-ribosylation factor-like protein 1-like	gi|110757619|ref|XP_001120141.1|PREDICTED: ADP-ribosylation factor-like protein 1-like isoform 1 [Apis mellifera] >gi|380019913|ref|XP_003693845.1| PREDICTED: ADP-ribosylation factor-like protein 1-like isoform 1 [Apis florea]	_
164	MS0625	26	119	11	20783	5	5	2	0,4	lysozyme 3-like	gi|242007136|ref|XP_002424398.1|conserved hypothetical protein [Pediculus humanus corporis] >gi|212507798|gb|EEB11660.1| conserved hypothetical protei	_
165	MS0658	60	129	50	17668	10	6	4	1,21	cchc-type zinc finger protein cg3800-like	gi|156536895|ref|XP_001607266.1|PREDICTED: CCHC-type zinc finger protein CG3800-like isoform 2 [Nasonia vitripennis] >gi|156536897|ref|XP_001607260.	_
166	MS0667	45	158	44	22929	32	11	3	0,85	isoform a	gi|242024491|ref|XP_002432661.1|GTP-binding protein SAR1B, putative [Pediculus humanus corporis] >gi|212518131|gb|EEB19923.1| GTP-binding protein SAR1B, putative [Pediculus humanus corporis]	_
167	MS0682	209	111	31	10037	38	3	2	0,08	chromosome 4 open reading frame 34	gi|91077504|ref|XP_966852.1|PREDICTED: similar to saposin isoform 1 [Tribolium castaneum] >gi|270001598|gb|EEZ98045.1| hypothetical protein	_
168	MS0751	102	108	27	91522	22	5	3	0,13	transitional endoplasmic reticulum atpase ter94	gi|332031336|gb|EGI70849.1|Transitional endoplasmic reticulum ATPase TER94 [Acromyrmex echinatior]	_
169	MS0823	88	380	84	13030	65	34	7	9,87	ganglioside gm2 activator	gi|242017674|ref|XP_002429312.1|Ganglioside GM2 activator precursor, putative [Pediculus humanus corporis] >gi|212514215|gb|EEB16574.1| Ganglioside GM	_
170	MS0869	10	316	28	29053	14	10	4	0,63	isoform i	gi|270014773|gb|EFA11221.1|hypothetical protein TcasGA2_TC005186 [Tribolium castaneum]	_
171	MS0872	4	58	34	25581	4	1		0,15	protein phosphatase pp2a 55 kda	protein phosphatase pp2a 55 kda regulatory subunit-like isoform 2	_
172	MS0880	29	312	37	32514	23	13	5	1,16	carbonyl reductase	gi|346471833|gb|AEO35761.1|hypothetical protein [Amblyomma maculatum]	_
173	MS0887	24	117	16	5835	12	9	1	0,73	protein yellow-like	gi|270011457|gb|EFA07905.1|hypothetical protein TcasGA2_TC005480 [Tribolium castaneum]	_
174	MS0902	3	118	37	18298	24	2	1	0,21	3 (2 ) -bisphosphate nucleotidase 1-like	gi|242017257|ref|XP_002429108.1|inositol monophosphatase family domain containing protein [Pediculus humanus corporis] >gi|212513972|gb|EEB16370.1| inositol monophosphatase family domain containing protein [Pediculus humanus corporis]	_
175	MS0905	29	289	38	42483	35	12	6	0,66	gdp-mannose dehydratase	gi|242019803|ref|XP_002430348.1|GDP mannose-4,6-dehydratase, putative [Pediculus humanus corporis] >gi|212515472|gb|EEB17610.1| GDP mannose-4,6-dehydratase, putative [Pediculus humanus corporis]	_
176	MS0914	12	66	19	32152	7	2	1	0,12	rna-binding protein 14	gi|321474203|gb|EFX85168.1|hypothetical protein DAPPUDRAFT_98603 [Daphnia pulex]	_
177	MS0925	57	1262	44	40866	74	40	11	1,87	fructose -bisphosphate aldolase	gi|359843238|gb|AEV89754.1|fructose 1,6-bisphosphate aldolase [Schistocerca gregaria]	_
178	MS1003	13	113	22	27889	9	4	1	0,14	vacuolar h	gi|393692793|gb|AFN11665.1|vacuolar ATPase subunit H [Locusta migratoria manilensis]	_
179	MS1006	75	2431	52	25679	114	91	9	4,26	imaginal disc growth factor 4	gi|113206042|ref|NP_001038092.1|imaginal disc growth factor 2 precursor [Tribolium castaneum] >gi|109895318|gb|ABG47451.1| imaginal disc growth factor 2 [Tribolium castaneum] >gi|270007357|gb|EFA03805.1| hypothetical protein TcasGA2_TC013918 [Tribolium castaneum]	_
180	MS1008	26	80	24	42608	13	2	1	0,09	coatomer subunit gamma-like	gi|91090890|ref|XP_973414.1|PREDICTED: similar to RE62270p [Tribolium castaneum] >gi|270013230|gb|EFA09678.1| hypothetical protein TcasGA2_TC011806 [Tribolium castaneum]	_
181	MS1016	29	61	21	68571	13	1	1	0,05	atp synthase alpha subunit vacuolar	gi|291866|gb|AAA35578.1|ATPase [Homo sapiens]	_
182	MS1024	15	82	28	18116	17	2	1	0,21	fucose mutarotase-like	gi|260825905|ref|XP_002607906.1|hypothetical protein BRAFLDRAFT_114228 [Branchiostoma floridae] >gi|229293256|gb|EEN63916.1| hypothetical protein BRAFLDRAFT_114228 [Branchiostoma floridae]	_
183	MS1042	7	61	47	2732	6	4	1	1,73	TetR family transcriptional regulator	gi|383848028|ref|XP_003699654.1|PREDICTED: cytoplasmic aconitate hydratase [Megachile rotundata]	_
184	MS1048	54	232	39	88578	60	13	7	0,33	cytoplasmic aconitate hydratase	gi|383848028|ref|XP_003699654.1|PREDICTED: cytoplasmic aconitate hydratase [Megachile rotundata]	_
185	1049	16	72	30	50784	9	4	1	0,07	cullin-associated nedd8-dissociated protein 1	gi|340726325|ref|XP_003401510.1|PREDICTED: cullin-associated NEDD8-dissociated protein 1-like isoform 1 [Bombus terrestris]	_
186	MS1091	4	163	48	32522	18	10	4	0,55	cullin-associated nedd8-dissociated protein 1	gi|242025566|ref|XP_002433195.1|Cullin-associated NEDD8-dissociated protein, putative [Pediculus humanus corporis]	_
187	MS1117	19	82	28	34426	11	3	2	0,23	calumenin	gi|242005220|ref|XP_002423469.1|Calumenin precursor, putative [Pediculus humanus corporis]	_
188	MS1122	27	73	34	39166	17	4	2	0,2	transaldolase	gi|328783160|ref|XP_397306.3|PREDICTED: transaldolase [Apis mellifera]	_
189	MS1154	131	398	41	28776	14	9	3	0,45	14-3-3 zeta [Camponotus floridanus]	gi|365266847|gb|AEW70330.1|14-3-3 zeta [Camponotus floridanus]	_
190	MS1169	3	258	33	10207	10	10	2	1,71	sulfotransferase	gi|242005981|ref|XP_002423838.1|conserved hypothetical protein [Pediculus humanus corporis]	_
191	MS1233	112	886	61	15299	62	40	4	1,48	chemosensory protein	gi|380026375|ref|XP_003696927.1|PREDICTED: uncharacterized protein LOC100869050 [Apis florea]	_
192	MS1291	22	439	34	28320	23	15	2	0,29	heterogeneous nuclear ribonucleoprotein a1	gi|133256|sp|P21522.1|ROA1_SCHAMRecName: Full=Heterogeneous nuclear ribonucleoprotein A1, A2/B1 homolog >gi|10107|emb|CAA38481.1| mammalian A1, A2 /B1 hnRNP homologue [Schistocerca americana]	_
193	MS1325	21	642	51525	48	26	15	7	0.63	low quality protein: filamin-c-like	gi|334724440|ref|NP_001229316.1|filamin-like [Apis mellifera]	_
194	MS1337	13	390	47	1980	9	9	1	2,67	phosphate transporter	gi|242020167|ref|XP_002430527.1|conserved hypothetical protein [Pediculus humanus corporis]	_
195	MS1352	9	119	14	15018	8	4	1	0,26	z band alternatively spliced pdz-motif protein isoform k	gi|340720126|ref|XP_003398494.1|PREDICTED: hypothetical protein LOC100642610 [Bombus terrestris]	_
196	MS1353	14	106	20	31718	4	2	1	0,12	isoform a	gi|328716357|ref|XP_003245908.1|PREDICTED: hypothetical protein LOC100164358 [Acyrthosiphon pisum]	_
197	MS1399	23	115	21	25690	7	5	2	0,32	heterogeneous nuclear ribonucleoprotein k	gi|189238821|ref|XP_968538.2|PREDICTED: similar to heterogeneous nuclear ribonucleoprotein k [Tribolium castaneum]	_
198	MS1415	12	505	37	37175	35	16	5	0,62	bifunctional aminoacyl-trna synthetase	gi|350412055|ref|XP_003489530.1|PREDICTED: bifunctional aminoacyl-tRNA synthetase-like [Bombus impatiens]	_
199	MS1416	16	70	24	43653	13	2	1	0,09	eukaryotic translation initiation factor 4 gamma 3	gi|268607518|ref|NP_001161331.1|eukaryotic translation initiation factor 4 gamma [Nasonia vitripennis]	_
200	MS1437	46	228	45	56843	29	7	4	0,29	vacuolar h	gi|401327|sp|P31401.1|VATB_MANSERecName: Full=V-type proton ATPase subunit B	_
201	MS1457	10	1854	83	8234	83	72	4	16,05	mdl2	gi|242005498|ref|XP_002423602.1|Ecdysteroid-regulated 16 kDa protein precursor, putative [Pediculus humanus corporis]	_
202	MS1479	24	134	38	32301	17	6	4	0,56	alpha-tocopherol transfer	gi|380013460|ref|XP_003690774.1|PREDICTED: alpha-tocopherol transfer protein-like [Apis florea]	_
203	MS1483	26	224	46	55401	34	7	2	0,14	pyruvate kinase	gi|91094451|ref|XP_966698.1|PREDICTED: similar to pyruvate kinase isoform 1 [Tribolium castaneum] >gi|270000746|gb|EEZ97193.1| hypothetical protein TcasGA2_TC004380 [Tribolium castaneum]	_
204	MS1558	7	59	14	5472	6	3	1	0,79	ubiquitin activating enzyme e1	gi|340374284|ref|XP_003385668.1|PREDICTED: ubiquitin-like modifier-activating enzyme 1-like isoform 1 [Amphimedon queenslandica]	_
205	MS1697	25	142	64	22395	17	7	4	0,88	adp-ribosylation factor 2-like	gi|312374941|gb|EFR22400.1|hypothetical protein AND_15307 [Anopheles darlingi]	_
206	MS1708	43	577	26	29537	32	22	3	0,44	mak10-like amino-acid n-acetyltransferase	gi|307203277|gb|EFN82432.1|hypothetical protein EAI_01576 [Harpegnathos saltator]	_
207	MS1716	17	261	51	35390	28	8	2	0,22	betaine--homocysteine s-methyltransferase 1	gi|317681941|ref|NP_001186971.1|betaine--homocysteine S-methyltransferase 1 [Sus scrofa]	_
208	MS1749	53	160	9	8669	14	12	1	0,47	cytochrome family subfamily polypeptide 5	gi|311213976|gb|ADP69288.1|cytochrome P450 [Locusta migratoria manilensis]	_
209	MS1769	3	52	14	10900	1	1	7	0,37	hydroxypyruvate isomerase	gi|340727616|ref|XP_003402136.1|PREDICTED: putative hydroxypyruvate isomerase-like [Bombus terrestris]	_
210	MS1795	3	516	38	18055	18	15	6	2,19	cg5154 protein	gi|113206042|ref|NP_001038092.1|imaginal disc growth factor 2 precursor [Tribolium castaneum]	_
211	MS1806	42	2799	60	9075	112	95	4	8,15	ankyrin repeat protein partial	gi|326634028|pdb|2L6B|AChain A, Nrc Consensus Ankyrin Repeat Protein Solution Structure	_
212	MS1847	7	220	16	9035	40	22	1	1,11	alpha- -mannosyltransferase alg2-like	gi|350399024|ref|XP_003485389.1|PREDICTED: alpha-1,3/1,6-mannosyltransferase ALG2-like [Bombus impatiens]	_
213	MS1915	17	82	43	14973	7	4	3	1	heterogeneous nuclear ribonucleoprotein k	gi|307185706|gb|EFN71622.1|Heterogeneous nuclear ribonucleoprotein K [Camponotus floridanus]	_
214	MS1988	78	434	42	39247	22	16	7	0,89	udp-glucose 4-epimerase	gi|91086129|ref|XP_968616.1|PREDICTED: similar to UDP-glucose 4-epimerase [Tribolium castaneum]	_
215	MS2008	2	173	37	21697	6	5	1	0,39	isoform a	gi|289742499|gb|ADD19997.1|glycosylphosphatidylinositol-specific phospholipase C [Glossina morsitans morsitans]	_
216	MS2052	337	72	36	2305	11	9	1	2,17	ornithine decarboxylase antizyme	gi|345484820|ref|XP_001600833.2|PREDICTED: LOW QUALITY PROTEIN: ornithine decarboxylase antizyme 1-like, partial [Nasonia vitripennis]	_
217	MS2074	5	74	35	10503	6	2	1	0,38	n-acetyllactosaminide beta- -n-	gi|242024633|ref|XP	_
218	MS2082	19	236	13	60637	15	8	2	0,13	tetratricopeptide repeat protein 39b-like	gi|307182028|gb|EFN69425.1|Tetratricopeptide repeat protein 39B [Camponotus floridanus]	_
219	MS2120	48	820	52	70026	60	27	12	0,86	transketolase-like protein 2-like isoform 1	gi|383852218|ref|XP_003701625.1|PREDICTED: transketolase-like protein 2-like isoform 1 [Megachile rotundata]	_
220	MS2142	19	166	38	23573	23	16	5	1,12	proliferation-associated protein 2g4-like	gi|322778921|gb|EFZ09337.1|hypothetical protein SINV_15911 [Solenopsis invicta]	_
221	MS2153	24	61	25	92495	59	1	1	0,04	eukaryotic translation initiation factor 3	gi|307204931|gb|EFN83470.1|Eukaryotic translation initiation factor 3 subunit A [Harpegnathos saltator]	_
222	MS2185	31	149	26	35241	8	6	3	0,36	heterogeneous nuclear ribonucleoprotein 27	gi|350406107|ref|XP_003487656.1|PREDICTED: heterogeneous nuclear ribonucleoprotein 27C-like [Bombus impatiens]	_
223	MS2275	18	83	16	5300	7	7	1	0,81	multicopper oxidase	gi|242006310|ref|XP_002423995.1|multicopper oxidase, putative [Pediculus humanus corporis]	_
224	MS2284	22	223	21	39513	15	9	3	0,44	26s proteasome non-atpase regulatory subunit	gi|66524917|ref|XP_393112.2|PREDICTED: 26S proteasome non-ATPase regulatory subunit 4 [Apis mellifera]	_
225	MS2327	9	113	27	33000	10	5	2	0,24	alcohol dehydrogenase class-3-like	gi|156554298|ref|XP_001602754.1|PREDICTED: alcohol dehydrogenase class-3-like [Nasonia vitripennis]	_
226	MS2343	14	70	29	50637	27	8	4	0,33	fasciclin-3-like isoform 1	gi|242024425|ref|XP_002432628.1|Fasciclin-3 precursor, putative [Pediculus humanus corporis]	_
227	MS2371	34	376	37	10261	83	15	8	0,33	myosin heavy muscle-like isoform 2	gi|183979376|dbj|BAG30740.1|muscle myosin heavy chain [Papilio xuthus]	_
228	MS2395	9	241	33	37081	38	3	2	0,21	myosin heavy chain	gi|307214547|gb|EFN89532.1|Myosin heavy chain, non-muscle [Harpegnathos saltator]	_
229	MS2496	5	251	26	29593	11	7	1	0,27	esterase fe4-like	gi|281183942|gb|ADA53797.1|putative juvenile hormone esterase [Romalea microptera]	_
230	MS2581	17	431	54	10158	10	9	3	1,71	heterogeneous nuclear ribonucleoprotein	gi|269063722|emb|CAS85146.1|squid, variant G [Blattella germanica]	_
231	MS2600	29	1152	55	34310	54	40	7	1,3	isoform c	gi|328700379|ref|XP_001944803.2|PREDICTED: neurogenic locus notch homolog protein 1-like [Acyrthosiphon pisum]	_
232	MS2606	9	130	21	19791	12	6	2	0,43	glutamine synthetase 2 cytoplasmic-like	gi|359843246|gb|AEV89758.1|glutamine synthetase [Schistocerca gregaria]	_
233	MS2610	22	407	34	49551	37	21	7	0,66	isocitrate dehydrogenase	gi|389608947|dbj|BAM18085.1|isocitrate dehydrogenase [Papilio xuthus]	_
234	MS2620	7	78	39	27218	10	5	3,1	0,48	isoform a	gi|307173250|gb|EFN64303.1|Heterogeneous nuclear ribonucleoprotein Q [Camponotus floridanus]	_
235	MS2633	23	260	57	34722	16	9	5	0,67	l-allo-threonine aldolase	gi|357612191|gb|EHJ67858.1|hypothetical protein KGM_00088 [Danaus plexippus]	_
236	MS2680	13	54	38	2417	12	11	2	2,04	chitobiosyldiphosphodolichol beta-mannosyltransferase	gi|321477845|gb|EFX88803.1|hypothetical protein DAPPUDRAFT_304651 [Daphnia pulex]	_
237	MS2695	14	193	36	49937	63	6	3	0,24	la protein homolog	gi|357617844|gb|EHJ71027.1|hypothetical protein KGM_09976 [Danaus plexippus]	_
238	MS2705	7	106	17	31766	29	3	1	0,12	kynurenine--oxoglutarate transaminase 3-like	gi|242009619|ref|XP_002425580.1|kynurenine/oxoglutarate transaminase 1, putative [Pediculus humanus corporis]	_
239	MS2730	15	306	86	1748	25	25	2	70,24	trafficking kinesin-binding protein milt-like	gi|307205691|gb|EFN83953.1|Selenide, water dikinase [Harpegnathos saltator]	_
240	MS2734	9	58	26	34376	23	2	2	0.23	lambda-crystallin homolog	gi|156547253|ref|XP_001601340.1|PREDICTED: lambda-crystallin homolog [Nasonia vitripennis]	_
241	MS2960	10	538	51	9470	13	8	2	1,92	salivary lysozyme	gi|371942914|gb|AEX60965.1|C-type lysozyme [Schistocerca gregaria]	_
242	MS2999	16	75	23	49842	6	2	1	0,07	importin-7	gi|307186404|gb|EFN72038.1|Importin-7 [Camponotus floridanus]	_
243	MS3033	5	193	9	21140	4	4	1	0.18	insulin-like growth factor-binding protein complex acid labile chain	gi|193629645|ref|XP001950955.1|PREDICTED: platelet glycoprotein V-like [Acyrthosiphon pisum]	_
244	MS3067	20	147	45	31662	13	7	4	0,57	chloride intracellular channel	gi|94469210|gb|ABF18454.1|chloride intracellular channel 6-like protein [Aedes aegypti]	_
245	MS3084	21	94	41	13182	12	5	2	0,69	ubiquitin ribosomal protein s27ae fusion	gi|69608566|emb|CAJ01876.1|ubiquitin/ribosomal protein S27Ae fusion protein [Agriotes lineatus]	_
246	MS3116	2	534	28	18138	30	19	4	1,63	inter-alpha-trypsin inhibitor heavy chain h4	gi|357624329|gb|EHJ75148.1|hypothetical protein KGM_21424 [Danaus plexippus]	_
247	MS3143	4	140	41	28332	12	4	1	0,13	protein tfg-like	gi|346467525|gb|AEO33607.1|hypothetical protein [Amblyomma maculatum]	_
248	MS3207	2	256	74	7531	13	10	3	2,71	sulfotransferase 1c4-like	gi|270015380|gb|EFA11828.1|hypothetical protein TcasGA2_TC005277 [Tribolium castaneum]	_
249	MS3208	9	790	94	10242	56	36	7	13,22	sulfotransferase	gi|289741617|gb|ADD19556.1|sulfotransferase [Glossina morsitans morsitans]	_
250	MS3258	17	223	36	25922	36	6	3	0,51	dorsal switch protein isoform f	gi|194770156|ref|XP_001967163.1|GF19115 [Drosophila ananassae] >gi|190619283|gb|EDV34807.1| GF19115 [Drosophila ananassae]	_
251	MS3334	15	74	29	61815	29	1	1	0,06	rab proteins geranylgeranyltransferase	gi|193579932|ref|XP_001950164.1|PREDICTED: rab proteins geranylgeranyltransferase component A 1-like [Acyrthosiphon pisum]	_
252	MS3346	5	54	49	17706	9	2	1	0,22	pleckstrin homology domain-containing family f	gi|149689204|gb|ABR27972.1|FYVE finger containing protein [Triatoma infestans]	_
253	MS3370	16	50	41	1911	10	2	2	2.89	protein rer1-like	gi|383857094|ref|XP003704041.1|PREDICTED: protein RER1-like [Megachile rotundata]	_
254	MS3384	35	111	49	31397	8	3	2	0,25	nadh dehydrogenase subunit 4	gi|258649429|ref|YP_003204716.1|NADH dehydrogenase subunit 4 [Schistocerca gregaria gregaria]	_
255	MS3413	7	51	46	7692	2	1	1	0,54	heat repeat-containing protein 2-like	gi|359843274|gb|AEV89772.1|Rho GDP dissociation inhibitor [Schistocerca gregaria]	_
256	MS3488	10	1557	36	44381	37	33	9	1,07	hemomucin	gi|270011245|gb|EFA07693.1|hypothetical protein TcasGA2_TC030782, partial [Tribolium castaneum]	_
257	MS3527	4	62	18	47457	11	5	2	0,16	6-phosphogluconate decarboxylating	gi|270011245|gb|EFA07693.1|hypothetical protein TcasGA2_TC030782, partial [Tribolium castaneum]	_
258	MS3542	7	78	44	19520	8	4	1	0,2	proliferation-associated protein 2g4-like	gi|390352584|ref|XP_003727927.1|PREDICTED: 6-phosphogluconate dehydrogenase, decarboxylating isoform 1 [Strongylocentrotus purpuratus]	_
259	MS3565	9	62	20	2595	13	7	1	1.93	mitochondrial import receptor subunit tom20 homolog	gi|350399722|ref|XP_003485618.1|PREDICTED: proliferation-associated protein 2G4-like [Bombus impatiens]	_
260	MS3603	17	115	45	20822	20	2	1	0,18	transcription factor btf3 homolog 4-like	gi|307171479|gb|EFN63323.1|Transcription factor BTF3-like protein 4 [Camponotus floridanus]	_
261	MS3791	9	58	48	4258	8	4	1	1,07	pyruvate kinase	gi|307177342|gb|EFN66515.1|Pyruvate kinase [Camponotus floridanus]	_
262	MS4042	2	507	18	16296	22	22	2	0,9	gram-negative bacteria binding protein 3	gi|380447698|gb|AFD54027.1|GNBP3 [Locusta migratoria]	_
263	MS4299	11	127	33	38911	13	6	4	0,44	eukaryotic translation initiation factor 2a-like	gi|383863679|ref|XP_003707307.1|PREDICTED: eukaryotic translation initiation factor 2A-like [Megachile rotundata]	_
264	MS4729	4	402	36	25128	15	10	3	0,76	pancreatic triacylglycerol lipase-like	gi|241779555|ref|XP_002399927.1|lipase precursor, putative [Ixodes scapularis]	_
265	MS4818	5	91	40	4024	17	7	1	1,14	patched domain-containing protein 3-like	gi|357629491|gb|EHJ78223.1|hypothetical protein KGM_05965 [Danaus plexippus]	_
266	MS4823	4	58	91	4248	4	3	1	1,07	chromatin complexes subunit bap18-like	gi|340708648|ref|XP_003392934.1|PREDICTED: chromatin complexes subunit BAP18-like isoform 2 [Bombus terrestris]	_
267	MS5000	5	58	26	15291	7	2	1	0.25	tumor protein d54-like	gi|121543927|gb|ABM55628.1|hypothetical protein [Maconellicoccus hirsutus	_
268	MS5184	9	46	23	5636	3	2	1	0.76	vesicle-trafficking protein sec22b-b-like	gi|91080669|ref|XP_975087.1|PREDICTED: similar to snare protein sec22 [Tribolium castaneum]	_
269	MS5345	4	674	24	15608	19	19	3	0,95	esterase fe4-like	gi|164416533|gb|ABY53601.1|carboxylesterase-like protein [Locusta migratoria manilensis]	_
270	MS5401	13	74	39	46518	38	3	2	0,17	myosin heavy muscle-like isoform 2	gi|242006231|ref|XP_002423957.1|myosin-9, putative [Pediculus humanus corporis]	_
271	MS5933	4	75	11	15099	1	1	10	0,26	translation initiation factor 2 gamma subunit	gi|51965700|emb|CAG29672.1|translation initiation factor 2 gamma subunit [Locusta migratoria]	_
272	MS6342	4	97	23	24313	5	4	4	0,79	phosphoglucose isomerase	gi|224486324|gb|ACN51928.1|phosphoglucose isomerase [Daphnia magna]	_
273	MS6344	4	118	12	8217	15	15	2	1,25	ubinuclein- partial	gi|242006817|ref|XP_002424241.1|ubinuclein/yemanuclein, putative [Pediculus humanus corporis]	_
274	MS6431	6	69	30	8715	11	3	4	1,15	ester hydrolase c11orf54 homolog	gi|91093740|ref|XP_968861.1|PREDICTED: similar to CG9119 CG9119-PA [Tribolium castaneum]	_
275	MS6497	3	788	56	11405	23	23	3	2,3	pancreatic triacylglycerol lipase precursor	gi|328719064|ref|XP_001948643.2|PREDICTED: pancreatic triacylglycerol lipase-like [Acyrthosiphon pisum]	_
276	MS6551	2	124	43	17618	8	7	3	0,81	inter-alpha-trypsin inhibitor heavy chain h4	gi|91082539|ref|XP_973726.1|PREDICTED: similar to inter-alpha (globulin) inhibitor H4 (plasma Kallikrein-sensitive glycoprotein) [Tribolium castaneum]	_
277	MS6978	5	93	10	10470	5	2	1	0,38	myosin heavy chain	gi|340718032|ref|XP_003397476.1|PREDICTED: myosin heavy chain, muscle-like isoform 1 [Bombus terrestris]	_
278	MS7157	2	284	41	17044	26	6	3	0,85	fenolase	gi|322794101|gb|EFZ17310.1|hypothetical protein SINV_01916 [Solenopsis invicta]	_
279	MS7402	2	105	57	9281	10	5	3	1,95	replicase polyprotein 1a	gi|332030223|gb|EGI70006.1|Replicase polyprotein 1a [Acromyrmex echinatior]	_
280	MS7451	3	59	75	1832	16	8	1	2,89	heterogeneous nuclear ribonucleoprotein q-like	gi|380011709|ref|XP_003689940.1|PREDICTED: LOW QUALITY PROTEIN: heterogeneous nuclear ribonucleoprotein Q-like [Apis florea]	_
281	MS7917	2	50	46	3114	94	5	1	1,54	yrdc domain-containing mitochondrial-like	gi|114050899|ref|NP_001040163.1|ischemia/reperfusion inducible protein [Bombyx mori]	_
Unknown
282	MS0076	6173	32504	83	123290	1420	1177	78	73,01	hypothetical protein EAI_15996	gi|307207675|gb|EFN85312.1|hypothetical protein EAI_15996 [Harpegnathos saltator]
283	MS0236	466	568	71	7984	30	25	1	4,27	hypothetical protein E5Q_02203	gi|358058585|dbj|GAA95548.1|hypothetical protein E5Q_02203 [Mixia osmundae IAM 14324]	_
284	MS0271	3	443	48	7214	16	13	4	8,76	PREDICT hypothetical protein LOC100571180	gi|328711854|ref|XP_003244660.1|PREDICTED: hypothetical protein LOC100571180 [Acyrthosiphon pisum]	_
285	MS0673	24	113	50	7520	15	8	1	0,55	AaeL_AAEL001498 [Ae. aegypti]	gi|157119469|ref|XP_001653397.1|hypothetical protein AaeL_AAEL001498 [Aedes aegypti] >gi|108883180|gb|EAT47405.1| AAEL001498-PA [Aedes aegypti]	_
286	MS1430	13	291	35	43652	15	7	5	0,51	cg5976	gi|261335972|emb|CBH09257.1|putative CG5976 [Heliconius melpomene]	_
287	MS5134	6	88	19	21916	5	4	2	0,38	TcasGA2_TC006209 [T. castaneum]	gi|270012106|gb|EFA08554.1|hypothetical protein TcasGA2_TC006209 [Tribolium castaneum]	_
288	MS0004	5434	896	17	48065	35	33	3	0,57	unknown		_
289	MS0008	12	241	70	2151	10	9	1	2,48	unknown		_
290	MS0009	27	324	47	3230	12	12	2	5,13	unknown		_
291	MS0010	97	2408	77	5922	63	62	2	25,49	unknown		_
292	MS0037	1109	4688	43	16271	120	105	4	11,97	unknown		_
293	MS0039	681	820	83	7444	24	22	1	1,43	unknown		_
294	MS0074	42	231	75	4785	8	6	1	0,92	unknown		_
295	MS0077	679	5896	74	24292	227	206	12	43,12	unknown		_
296	MS0079	312	2580	57	11608	83	81	4	24,22	unknown		_
297	MS0100	260	541	78	9297	83	30	7	16,93	unknown		_
298	MS0106	114	262	51	7495	20	15	3	2,71	unknown		_
299	MS0108	76	5061	69	5061	96	77	6	74,51	unknown		_
300	MS0112	411	997	38	28033	28	27	4	0,66	unknown		_
301	MS0113	135	1029	41	27151	34	30	6	1,5	unknown		_
302	MS0128	1106	4717	48	20064	154	148	8	5,86	unknown		_
303	MS0138	552	229	9	15050	6	5	1	0,26	unknown		_
304	MS0162	117	27812	82	50285	1013	886	36	329,6	unknown		_
305	MS0229	9	81	28	13270	6	3	1	0,3	unknown		_
306	MS0263	47	303	62	9925	11	8	4	2,93	unknown		_
307	MS0272	377	406	30	12340	17	11	3	1,31	unknown		_
308	MS0278	375	382	16	7965	8	8	1	0,51	unknown		_
309	MS0281	167	157	45	19337	22	7	2	0,44	unknown		_
310	MS0327	164	1347	32	22718	33	32	5	1,54	unknown		_
311	MS0415	35	717	69	13740	35	26	6	6,45	unknown		_
312	MS0428	145	363	28	54154	57	22	5	0,39	unknown		_
313	MS0558	553	2426	43	16888	125	100	5	8,73	unknown		_
314	MS0576	3	68	91	5673	9	3	1	2,09	unknown		_
315	MS0702	62	1022	22	15671	27	26	2	1,43	unknown		_
316	MS0727	19	5267	57	21313	161	153	7	22,15	unknown		_
317	MS0765	5	1274	45	8388	59	45	4	6,22	unknown		_
318	MS0784	7	426	44	14716	27	18	6	3,09	unknown		_
319	MS0801	60	800	71	9877	41	29	5	9,97	unknown		_
320	MS0820	5	2130	25	18553	74	69	5	3,54	unknown		_
321	MS0824	53	154	62	17172	21	5	2	0,5	unknown		_
322	MS0860	41	201	24	15008	11	7	3	1	unknown		_
323	MS0942	109	21007	54	115016	877	773	50	12,77	unknown
324	MS1153	52	585	94	9596	52	12	2	1,03	unknown
325	MS1214	23	593	52	32954	43	31	9	1,65	unknown
326	MS1333	55	345	66	11560	31	23	2	3,39	unknown		_
327	MS1598	24	97	45	3662	22	5	1	1,26	unknown		_
328	MS1746	22	1260	88	1987	26	26	2	12.50	unknown		_
329	MS1809	33	238	59	10208	15	12	2	1,71	unknown		_
330	MS2390	8	2165	70	14948	93	90	8	11,77	unknown		_
331	MS2410	4	610	56	24554	36	22	7	2,17	unknown
332	MS2467	9	101	33	8604	3	3	1	0,47	unknown		_
333	MS2561	18	469	29	18830	24	21	3	1,1	unknown		_
334	MS2895	10	52	17	9145	4	2	1	0,45	unknown		_
335	MS2928	24	405	70	10915	11	9	2	0,87	unknown		_
336	MS2957	13	77	15	21693	5	2	1	0,18	unknown		_
337	MS3031	3	94	41	4700	4	4	2	2,8	unknown		_
338	MS3930	8	67	53	1673	15	10	1	3,44	unknown		_
339	MS3960	56	6123	38	9203	271	257	6	78,68	unknown		_
340	MS4251	9	1322	49	19682	77	57	8	6,15	unknown		_
341	MS4386	2	98	51	3229	27	19	1	5,13	unknown
342	MS4973	10	10810	65	34976	387	340	21	13,28	unknown		_
343	MS5071	2	961	67	9427	28	20	3	1,92	unknown
344	MS5342	4	152	42	3254	20	20	1	1,48	unknown		_
345	MS5844	3	180	62	1955	11	11	1	2,67	unknown		_
346	MS6192	14	19058	74	45922	688	609	27	53,08	unknown		_
347	MS6527	2	63	41	1982	11	9	1	2,67	unknown		_
348	MS6924	2	108	26	12751	4	2	1	0,31	unknown		_
349	MS7036	2	3514	58	22676	133	110	7	4,56	unknown		_
350	MS7037	2	4259	85	14632	207	177	13	142,72	unknown		_
351	MS7401	3	301	63	10059	25	8	1	0,4	unknown		_
352	MS7808	4	66	13	8598	3	3	1	0,48	unknown		_
353	MS0229	9	81	28	13270	6	3	1	0,3	unknown		_
