# Supplementary material for: Combining RNA-seq and proteomic profiling to identify seminal fluid proteins in the migratory grasshopper Melanoplus sanguinipes (F)
Source: BMC Genomics. 2015 Dec 22;16:1096. doi: 10.1186/s12864-015-2327-1 (PMC4689059; doi:10.1186/s12864-015-2327-1)
Supplement: Additional file 3: Table S2. — Primers used in RT-PCR and PCR conditions. PCR was performed with the following thermal conditions 60 s at 95 °C, 50 s at 94 °C, 30 s at 62 °C, 3 cycles /°C declining over a range at 1 °C intervals of 30 s, 72 s at 60 °C, 50 s at 95 °C, 30 s at 60 °C, 6 cycles /°C declining over a range at 0.5 °C intervals of 30 s, 50 s at 95 °C, 30 s at 56 °C, 30 cycles of 30 s and 60 s at 72 °C. Relative expression was not quantified. (XLSX 49 kb) [file 12864_2015_2327_MOESM3_ESM.xlsx]

## Sheet: Sheet1
Accesion	Forward primer	Reverse primer
MS1698	TATTCGGCAAGCCATCTACC	GACGCTTGACATAGCGAACA
MS0081	GCGGCTGTACTCCTCGTG	GTGGGCGGTGAAGAGGTT
MS0089	CCCTTGGAATCTGGAAAACA	GAGGTCAAGACGGAATTGGA
MS0294	ACGCCCTCATCCACTACATC	GGTCGAGCTAACCAAGATGG
MS1783	CCTTCGGATCGTATTCTCCA	GGCGACCATCAACTACCTGT
MS0013	TATCCTTCGCAACCTCTGCT	GCTCATCAATGTCCATGTCG
MS0126	TTTCCCAAATATGCCTCAGC	GTATGGTCTGAGCCCACGAT
MS0131	TGCTGTGGAGAAATCGACTG	CTCCTGCACCCTGGTACAAT
MS0219	AGCAGATCTAGGCCTCCACA	TGCCAGTAAGCCAGAGGACT
MS0199	GAGTGGACCACGTAGGCATT	ACGGCTCGTTCTAGAGGTCA
MS0105	GAGCCAACTCAGCAAAGTCC	GCTGCCAACAGGAGAAGAAC
MS0358	GCTCTGCCGTTCTACCTGTC	AAAGTCCACGTGGTTGAAGG
MS0031	ACCAAAGCACAAGGTGATCC	AAGGCTGGCAAAGTTGCTTA
MS0076	CGCCCTTGTAGTCCAACATT	CTGCCGAGGGAAATAATGAA
MS0381	AGCTGTACAACCCGATGACC	CAATGTGGACAGCCATTGAC
MS3857	TACCTGTCACAGCTGGCATC	AGCCAAAGTTCCTGTTTCCA
MS6504	GATCAGGACCGTGTCCAAGT	TGGGCAGAAGGAAACCATAC
MS5794	CGACTGCAACGTTACCAGAA	AGCTGCGCATCTGACTGTTA
MS2174	CATGGCAGTGATAGGCTACG	CACCTTCAGCAGGTCCTTG
MS1693	TCGACGACTTCAGGGAATTT	TGTCGTGGACACACAACGTA
MS2043	GCGGAATGCCTACCAGAG	AGACAGTGCGAATCGTTCAG
MS3398	CTGCCACCAACCTCTTCTTC	AGCATTCACCAATGCAACAG
MS3819	AAGAACTGGGTGCTCACGTC	CTGGTCCTTCTCGAAGATGC
MS0238	AACATCGTCGTCATTGGTCA	AGCTGCTTCACACCCAGAGT
MS0234	GAAGGTTTGAAGCGTCTTGC	ACCCAGCAACAACAGAATCC
MS7155	CTTCCAAGAGATGGCAGTGG	ATCTTCCCAAGCACCTCAAA
MS0157	ACGGAAGACCTGCTGAAGAA	AGATCCATGCCTGAGTTGCT
MS2129	TGAAGATACCGCTGTTGCAG	GCCTGAACTGCATAGGAAGC
MS0014	CATTTGAGGATGCCATTGTG	GAAGCCATCTTCCAGACTGC
MS0023	CATGGGCGAAACCTACTGAT	TTGGTCCCTCTCTTCCTTCA
MS1368	GGGTGCTACTTGATGGTCGT	AAAGCTGGGATGATGACACC
MS0047	GATTGGCCTGTTCGGTAAAA	ACATCTTGGTTTGGCCTGTC
MS0682	ACCAGCTCTTGGCTGAAAAA	AGAGACACTCCTCGGCAAAA
MS1333	ACGGCTTGGATCAGCAATAC	TGGGGGTAGCCTTTATTTCC
MS01628	CAACCACTTCGCTGTCTTCA	CCAGAGTAGTGGTCCGGGTA
MS0380	TATCCCCACCGAAGAAACTG	AAGGCTGCAACAAAACTGCT
MS1414	GCTGGCTATGACGTTTGGAT	TGTGGGCGTGATGAGTTTTA
MS5352	CCTAGACTTCAACGCCACCA	GCTCGATCTTGCCGAAGAC
MS0327	ACCACGAGGACCATTC TCAG	CGTACGCAAGCTCATTCAGA
MS0039	TTTGTGCTCTGCTTGGTGTT	AGAAGCAAGCGCCTCAATTA
MS0221	AGTGCTGCATCTGCATTTTG	CGAAAAGTTGCACCAGACAA
MS2078	TGGGAAGAATGTCACCAACA	ATTTCTGCCCAGTCATCAGG
MS1006	GAGCCCAGCTTCTCGTACTG	CCGAACTCACGAAAGTCGTT
MS2957	GTGGGCTGAATGTGGAGAAT	TAACTGCTTCCGGATTGACC
MS0784	ACCAAACAGAGCCATGAAGC	TTGTAGTTGCCCTCCTCGAT
MS0278	TCAGCACTATTGACCCTCCTG	GTAGTTGGAACTGGCCCATC
MS0281	CCAGAGAATGCCATTTCGAT	TCGCGATCTCCTTCAGGTAT
MS5071	CCACCCCAGCTCTTCAATTA	TGTGGTGCAACTGCAATTTT
MS1809	GGGCAGCACTTAAAGTCGAG	GTTGTTGGGCAGGTAGTCGT
MS1782	CACTGTGGGTGGTGAGAGTG	ATGACCTGATGGGTGGTCTC
MS2301	GCATCAACTTGCATCATTGG	CCACACTCGACTAGCCACAA
MS0678	CGGAGCTAATGACTGGGAAA	TAACCGCCATTTTCCTTCAC
MS0111	GGAACATCCCGTTCTTCTGA	TACCGGTGGTCCTACCAGAG
MS1026	ACAAGAACTCCATCGGCATC	GCAGGCCAGTTCTGAATCTC
MS4425	CTGCACTGGATACCGATCAA	GTTGACTGCAGACCCCATTT
Ms0644	CACTTCCAAGAGCCCATGAT	GGTGATATGAAGCAGCAGCA
MS0168	ATTTGCCAAGATGCCTCAAC	GGGAAAAGGAGGCTTGAATC
MS0673	GAGGGCGACTTCAACGTG	GATCCTGTATCGGGTGCTCT
MS3488	TGTCCTGCTGGAACTACACG	TTTCCATGGAGATGCAATCA
MS0097	GAACACCCTCCAATGCAGAT	TATTGGATGGCCTTTCGTTC
MS1117	CCCGGAAGAAACAGGACATA	TGAAACCATCCCCATCCTTA
MS1669	ACCTGCAAGAACCCAACAAC	CACTGTTCGCTGCTGTCAAT
MS2092	TTGGTACACCAGGCGATACA	TAGGCCATGCAGATGTCAAG
MS0237	CCGGCTACCTGCTCTACAAC	AGCTTGCAGTGGCCTAATGT
