# Supplementary material for: Combining RNA-seq and proteomic profiling to identify seminal fluid proteins in the migratory grasshopper Melanoplus sanguinipes (F)
Source: BMC Genomics. 2015 Dec 22;16:1096. doi: 10.1186/s12864-015-2327-1 (PMC4689059; doi:10.1186/s12864-015-2327-1)
Supplement: Additional file 5: Table S3. — Transcriptome Annotation of the closest BLASTx hits (1e-5 cutoff). (XLSX 676 kb) [file 12864_2015_2327_MOESM5_ESM.xlsx]

## Sheet: Table S1
Sequence name	Sequence desc.	Sequence length	Hit desc.	Hit ACC	E-Value	Similarity	Score	Alignment length	Positives
contig910	na+ k+ atpase alpha partial	901	gi|34484231|gb|AAQ72750.1|sodium/potassium ATPase alpha subunit [Doru lineare]	AAQ72750	1.4239e-176	93	516153	300	279
contig1947	lipase maturation factor 2	2245	gi|332028239|gb|EGI68287.1|Lipase maturation factor 2 [Acromyrmex echinatior]	EGI68287	2.52507e-175	70	429869	385	270
contig1511	rho-associated protein kinase 2	1635	gi|242021161|ref|XP_002431014.1|Rho-associated protein kinase, putative [Pediculus humanus corporis] >gi|212516243|gb|EEB18276.1| Rho-associated protein kinase, putative [Pediculus humanus corporis]	XP_002431014	2.82975e-175	82	402519	323	268
contig1712	sorting nexin-2-like	2081	gi|91087199|ref|XP_966953.1|PREDICTED: similar to sorting nexin isoform 1 [Tribolium castaneum] >gi|270009518|gb|EFA05966.1| hypothetical protein TcasGA2_TC008785 [Tribolium castaneum]	XP_966953	4.23293e-175	77	532717	417	322
contig3615	carnitine o-palmitoyltransferase liver isoform-like isoform 1	1582	gi|307196626|gb|EFN78123.1|Carnitine O-palmitoyltransferase I, liver isoform [Harpegnathos saltator]	EFN78123	4.48071e-175	71	528094	472	338
contig721	ribosomal protein s4e	885	gi|90820002|gb|ABD98758.1|putative ribosomal protein S4e [Graphocephala atropunctata]	ABD98758	1.04016e-174	96	507679	263	254
contig2020	peptidyl-prolyl cis-trans isomerase fkbp4-like	1375	gi|350412241|ref|XP_003489581.1|PREDICTED: peptidyl-prolyl cis-trans isomerase FKBP4-like [Bombus impatiens]	XP_003489581	2.62743e-174	81	521161	380	308
contig4186	alanyl-trna cytoplasmic	983	gi|242012157|ref|XP_002426803.1|Alanyl-tRNA synthetase, putative [Pediculus humanus corporis] >gi|212510999|gb|EEB14065.1| Alanyl-tRNA synthetase, putative [Pediculus humanus corporis]	XP_002426803	4.55763e-174	92	533102	281	259
contig2187	udp-glucose 4-epimerase	1876	gi|383863089|ref|XP_003707015.1|PREDICTED: probable UDP-glucose 4-epimerase-like [Megachile rotundata]	XP_003707015	4.5944e-174	82	520776	360	298
contig1852	lysyl-trna synthetase	2114	gi|357607828|gb|EHJ65702.1|hypothetical protein KGM_09581 [Danaus plexippus]	EHJ65702	9.19087e-174	90	442195	255	230
contig3066	isoform a	939	gi|58395103|ref|XP_321004.2|AGAP002047-PA [Anopheles gambiae str. PEST] >gi|55233335|gb|EAA01072.3| AGAP002047-PA [Anopheles gambiae str. PEST]	XP_321004	2.67172e-173	88	515383	311	274
contig6008	cytoplasmic dynein 1 light intermediate chain 2	1142	gi|332025774|gb|EGI65931.1|Cytoplasmic dynein 1 light intermediate chain 2 [Acromyrmex echinatior]	EGI65931	1.16146e-172	76	514227	388	295
contig4056	cop9 signalosome complex subunit 5	1233	gi|223890174|ref|NP_001138802.1|JAB-MPN domain protein [Bombyx mori] >gi|221579605|gb|ACM24339.1| JAB-MPN domain protein [Bombyx mori]	NP_001138802	2.428e-172	96	375555	197	190
contig3110	serine threonine-protein phosphatase 5	1168	gi|383847785|ref|XP_003699533.1|PREDICTED: serine/threonine-protein phosphatase 5-like [Megachile rotundata]	XP_003699533	4.86968e-172	93	513842	276	257
contig4340	syntaxin 1a	1123	gi|242006139|ref|XP_002423912.1|syntaxin-1A, putative [Pediculus humanus corporis] >gi|212507175|gb|EEB11174.1| syntaxin-1A, putative [Pediculus humanus corporis]	XP_002423912	5.27022e-172	98	504982	270	267
contig3727	26s proteasome non-atpase regulatory subunit 11-like	974	gi|307189303|gb|EFN73734.1|26S proteasome non-ATPase regulatory subunit 11 [Camponotus floridanus]	EFN73734	8.83389e-172	92	507679	325	302
contig2456	membrane-bound trehalase	1251	gi|383852195|ref|XP_003701614.1|PREDICTED: trehalase-like [Megachile rotundata]	XP_003701614	1.57077e-171	73	520005	400	292
contig2964	chloride channel protein 3	995	gi|157123916|ref|XP_001653972.1|chloride channel protein 3 [Aedes aegypti] >gi|108882874|gb|EAT47099.1| AAEL001752-PB [Aedes aegypti]	XP_001653972	1.99557e-171	94	523087	308	290
contig3345	dual specificity mitogen-activated protein kinase kinase 6-like	1235	gi|91088903|ref|XP_972852.1|PREDICTED: similar to licorne CG12244-PA [Tribolium castaneum] >gi|270011581|gb|EFA08029.1| hypothetical protein TcasGA2_TC005618 [Tribolium castaneum]	XP_972852	2.26486e-171	90	506908	290	262
contig1991	dtdp-glucose 4-6-dehydratase	1370	gi|157112666|ref|XP_001651838.1|dtdp-glucose 4-6-dehydratase [Aedes aegypti] >gi|108877979|gb|EAT42204.1| AAEL006236-PB [Aedes aegypti]	XP_001651838	2.29137e-171	95	512686	281	267
contig5035	chromodomain helicase dna binding protein isoform cra_b	1365	gi|328716042|ref|XP_003245819.1|PREDICTED: chromodomain-helicase-DNA-binding protein Mi-2 homolog [Acyrthosiphon pisum]	XP_003245819	5.53445e-171	83	552362	383	319
contig2339	leucyl-trna synthetase	1517	gi|270006203|gb|EFA02651.1|hypothetical protein TcasGA2_TC008372 [Tribolium castaneum]	EFA02651	1.66461e-170	70	536954	497	351
contig4511	malic enzyme	858	gi|347971361|ref|XP_313043.5|AGAP004159-PA [Anopheles gambiae str. PEST] >gi|333468633|gb|EAA08510.5| AGAP004159-PA [Anopheles gambiae str. PEST]	XP_313043	1.89574e-170	90	508449	286	259
contig4736	eukaryotic peptide chain release factor gtp-binding subunit erf3a	815	gi|242009574|ref|XP_002425558.1|eukaryotic peptide chain release factor GTP-binding subunit, putative [Pediculus humanus corporis] >gi|212509437|gb|EEB12820.1| eukaryotic peptide chain release factor GTP-binding subunit, putative [Pediculus humanus corporis]	XP_002425558	1.94146e-170	96	507679	258	249
contig369	camp-dependent protein kinase catalytic subunit	1270	gi|91093068|ref|XP_968170.1|PREDICTED: similar to cAMP-dependent protein kinase C1 [Tribolium castaneum] >gi|270002922|gb|EEZ99369.1| cAMP-dependent protein kinase 1 [Tribolium castaneum]	XP_968170	2.07084e-170	88	505753	317	282
contig610	nucleolysin tiar-like	2630	gi|307178104|gb|EFN66931.1|Nucleolysin TIAR [Camponotus floridanus]	EFN66931	3.07607e-170	90	523472	316	286
contig5080	ras gtpase-activating protein 1-like	928	gi|193606011|ref|XP_001942745.1|PREDICTED: ras GTPase-activating protein 1-like [Acyrthosiphon pisum]	XP_001942745	4.0842e-170	91	517694	308	283
contig1629	isocitrate dehydrogenase	974	gi|189241141|ref|XP_973953.2|PREDICTED: similar to CG6439 CG6439-PA [Tribolium castaneum] >gi|270013913|gb|EFA10361.1| hypothetical protein TcasGA2_TC012587 [Tribolium castaneum]	XP_973953	4.80628e-170	91	501901	311	284
contig2511	polypeptide n-acetylgalactosaminyltransferase 5-like	3451	gi|91089275|ref|XP_970398.1|PREDICTED: similar to n-acetylgalactosaminyltransferase [Tribolium castaneum]	XP_970398	1.26162e-169	70	410609	357	250
contig1631	dolichyl-diphosphooligosaccharide--protein glycosyltransferase subunit stt3a-like	1374	gi|242005536|ref|XP_002423620.1|Dolichyl-diphosphooligosaccharide--protein glycosyltransferase subunit STT3A, putative [Pediculus humanus corporis] >gi|212506780|gb|EEB10882.1| Dolichyl-diphosphooligosaccharide--protein glycosyltransferase subunit STT3A, putative [Pediculus humanus corporis]	XP_002423620	1.27822e-169	97	515383	261	254
contig3676	apolipophorins	1198	gi|152031559|sp|Q9U943.2|APLP_LOCMIRecName: Full=Apolipophorins; Contains: RecName: Full=Apolipophorin-2; AltName: Full=Apolipophorin II; AltName: Full=apoLp-2; Contains: RecName: Full=Apolipophorin-1; AltName: Full=Apolipophorin I; AltName: Full=apoLp-1; Flags: Precursor	Q9U943	1.29874e-169	95	552362	300	285
contig2048	udp-glucose 6-dehydrogenase-like	950	gi|322798806|gb|EFZ20353.1|hypothetical protein SINV_01022 [Solenopsis invicta]	EFZ20353	1.64518e-169	97	501901	267	260
contig1085	wd repeat domain phosphoinositide-interacting protein 3	1332	gi|383853906|ref|XP_003702463.1|PREDICTED: WD repeat domain phosphoinositide-interacting protein 3-like [Megachile rotundata]	XP_003702463	2.96235e-169	78	503442	363	285
contig4673	alpha spectrin	882	gi|195170781|ref|XP_002026190.1|GL16209 [Drosophila persimilis] >gi|194111070|gb|EDW33113.1| GL16209 [Drosophila persimilis]	XP_002026190	4.44334e-169	92	508834	293	272
contig776	dolichyl-diphosphooligosaccharide--protein glycosyltransferase 48 kda subunit	1239	gi|156545002|ref|XP_001608116.1|PREDICTED: dolichyl-diphosphooligosaccharide--protein glycosyltransferase 48 kDa subunit-like [Nasonia vitripennis]	XP_001608116	4.64841e-169	87	497664	315	276
contig2987	rab gdp-dissociation inhibitor	977	gi|91080775|ref|XP_968281.1|PREDICTED: similar to rab gdp-dissociation inhibitor [Tribolium castaneum] >gi|270005439|gb|EFA01887.1| hypothetical protein TcasGA2_TC007497 [Tribolium castaneum]	XP_968281	1.01179e-168	89	500745	306	275
contig6968	cell division protein kinase 10	791	gi|383859126|ref|XP_003705048.1|PREDICTED: cyclin-dependent kinase 10-like [Megachile rotundata]	XP_003705048	1.61296e-168	93	496508	266	250
contig2070	adipocyte plasma membrane-associated	1350	gi|215541377|emb|CAT00690.1|putative hemomucin [Schistocerca gregaria]	CAT00690	2.38361e-168	94	302753	159	151
contig2776	sumo ligase	1342	gi|322783212|gb|EFZ10798.1|hypothetical protein SINV_03840 [Solenopsis invicta]	EFZ10798	2.51072e-168	83	509.22	336	282
contig1818	sodium-independent sulfate anion transporter-like	2466	gi|383865657|ref|XP_003708289.1|PREDICTED: sodium-independent sulfate anion transporter-like [Megachile rotundata]	XP_003708289	6.03649e-168	69	523857	596	416
contig2365	26s proteasome non-atpase regulatory subunit 7-like	1277	gi|350426509|ref|XP_003494459.1|PREDICTED: 26S proteasome non-ATPase regulatory subunit 7-like [Bombus impatiens]	XP_003494459	8.50952e-168	96	498049	288	279
contig181	cytosolic malate dehydrogenase	1936	gi|242008014|ref|XP_002424808.1|malate dehydrogenase, putative [Pediculus humanus corporis] >gi|212508346|gb|EEB12070.1| malate dehydrogenase, putative [Pediculus humanus corporis]	XP_002424808	1.81354e-167	87	506523	331	290
contig6308	methionine aminopeptidase 1-like	952	gi|91092262|ref|XP_967283.1|PREDICTED: similar to methionine aminopeptidase [Tribolium castaneum] >gi|270001228|gb|EEZ97675.1| hypothetical protein TcasGA2_TC016220 [Tribolium castaneum]	XP_967283	3.81507e-167	88	493812	297	263
contig618	guanine nucleotide-binding protein subunit beta-2-like 1-like	1058	gi|114319093|gb|ABI63548.1|receptor for activated protein kinase C-like [Blattella germanica]	ABI63548	8.14804e-167	97	417157	212	206
contig1296	cathepsin l-like	1244	gi|357627452|gb|EHJ77132.1|cathepsin L-like protease [Danaus plexippus]	EHJ77132	8.34172e-167	80	495738	341	276
contig943	ubiquinol-cytochrome c reductase	1041	gi|288814596|gb|ADC54384.1|ubiquinol-cytochrome c reductase [Locusta migratoria manilensis]	ADC54384	1.16067e-166	95	489.96	272	260
contig541	phosphate carrier mitochondrial isoform b precursor	1514	gi|149258501|ref|XP_001475977.1|PREDICTED: phosphate carrier protein, mitochondrial-like isoform 1 [Mus musculus]	XP_001475977	1.5583e-166	83	496893	360	299
contig4274	atp-dependent helicase brm	1008	gi|340717205|ref|XP_003397077.1|PREDICTED: ATP-dependent helicase brm-like [Bombus terrestris]	XP_003397077	3.76812e-166	95	474552	243	231
contig6214	gtp-binding protein 1-like	900	gi|383849485|ref|XP_003700375.1|PREDICTED: GTP-binding protein 1-like [Megachile rotundata]	XP_003700375	3.92829e-166	96	499975	299	289
contig3252	myotubularin-related protein 2	937	gi|340711503|ref|XP_003394315.1|PREDICTED: myotubularin-related protein 2-like [Bombus terrestris]	XP_003394315	4.33604e-166	94	501.13	279	263
contig5647	glycogen phosphorylase	871	gi|310743896|dbj|BAJ23879.1|glycogen phosphorylase [Marsupenaeus japonicus]	BAJ23879	1.04552e-165	95	505753	289	276
contig612	kinesin heavy chain	1130	gi|345485732|ref|XP_001606707.2|PREDICTED: kinesin heavy chain [Nasonia vitripennis]	XP_001606707	1.67183e-165	91	513072	369	336
contig2872	protein arginine n-methyltransferase 8	1581	gi|383859435|ref|XP_003705200.1|PREDICTED: protein arginine N-methyltransferase 8-like [Megachile rotundata]	XP_003705200	3.09501e-165	92	457603	252	233
contig588	prohibitin-like protein	1330	gi|242006652|ref|XP_002424162.1|Prohibitin-2, putative [Pediculus humanus corporis] >gi|212507492|gb|EEB11424.1| Prohibitin-2, putative [Pediculus humanus corporis]	XP_002424162	3.27564e-165	94	491115	295	278
contig3684	isoform i	858	gi|270014773|gb|EFA11221.1|hypothetical protein TcasGA2_TC005186 [Tribolium castaneum]	EFA11221	3.43908e-165	93	531561	284	265
contig2591	fatty acid desaturase	1980	gi|13430287|gb|AAK25796.1|AF338465_1delta-9 desaturase 1 [Acheta domesticus] >gi|13430289|gb|AAK25797.1|AF338466_1 delta-9 desaturase 3 [Acheta domesticus]	AAK25796	4.47963e-165	82	501516	342	283
contig2178	probable dolichyl pyrophosphate glc1man9 c2 alpha- -glucosyltransferase	1804	gi|62955263|ref|NP_001017647.1|probable dolichyl pyrophosphate Glc1Man9GlcNAc2 alpha-1,3-glucosyltransferase [Danio rerio] >gi|62202834|gb|AAH93349.1| Asparagine-linked glycosylation 8 homolog (yeast, alpha-1,3-glucosyltransferase) [Danio rerio] >gi|182891526|gb|AAI64687.1| Alg8 protein [Danio rerio]	NP_001017647	6.07815e-165	71	505368	527	379
contig4044	calcium calmodulin-dependent protein kinase type ii alpha chain-like isoform 2	831	gi|322510318|gb|ADX05544.1|calcium/calmodulin-dependent protein kinase II isoform D [Periplaneta americana]	ADX05544	7.81803e-165	98	491886	262	257
contig2207	isoform c	994	gi|193659690|ref|XP_001950251.1|PREDICTED: 6-phosphofructokinase-like isoform 1 [Acyrthosiphon pisum]	XP_001950251	1.06549e-164	87	503056	330	289
contig1199	glutathione s-transferase	1495	gi|387913742|gb|AFK10494.1|GSTO1 [Locusta migratoria]	AFK10494	2.17469e-164	97	489189	245	238
contig3776	hippocampus abundant transcript 1 isoform 1	1152	gi|322786474|gb|EFZ12923.1|hypothetical protein SINV_10524 [Solenopsis invicta]	EFZ12923	9.71112e-164	82	492271	358	294
contig101	60s ribosomal protein l8	934	gi|307200174|gb|EFN80472.1|60S ribosomal protein L8 [Harpegnathos saltator] >gi|307212337|gb|EFN88141.1| 60S ribosomal protein L8 [Harpegnathos saltator]	EFN80472	2.0184e-163	98	476863	240	237
contig2579	nodal modulator 1 precursor	2742	gi|328786501|ref|XP_001120944.2|PREDICTED: nodal modulator 2-like isoform 1 [Apis mellifera]	XP_001120944	4.91114e-163	80	178718	123	99
contig723	carnitine o-palmitoyltransferase liver isoform-like isoform 1	1296	gi|345484516|ref|XP_001605305.2|PREDICTED: carnitine O-palmitoyltransferase 1, liver isoform-like isoform 1 [Nasonia vitripennis]	XP_001605305	1.36183e-162	90	386726	227	205
contig4985	fatty acyl- reductase cg8306-like	1369	gi|242012545|ref|XP_002426993.1|male sterility domain-containing protein, putative [Pediculus humanus corporis] >gi|212511222|gb|EEB14255.1| male sterility domain-containing protein, putative [Pediculus humanus corporis]	XP_002426993	1.87922e-162	78	492656	374	292
contig3254	vacuolar protein sorting-associated protein 26-like	887	gi|340716613|ref|XP_003396791.1|PREDICTED: vacuolar protein sorting-associated protein 26-like [Bombus terrestris] >gi|350404273|ref|XP_003487056.1| PREDICTED: vacuolar protein sorting-associated protein 26-like [Bombus impatiens]	XP_003396791	2.22993e-162	86	480715	295	256
contig1082	juvenile hormone epoxide hydrolase 1	1857	gi|270004121|gb|EFA00569.1|hypothetical protein TcasGA2_TC003439 [Tribolium castaneum]	EFA00569	2.48014e-162	72	496893	411	298
contig754	dna topoisomerase 2-like	2108	gi|340729154|ref|XP_003402873.1|PREDICTED: DNA topoisomerase 2-like [Bombus terrestris]	XP_003402873	3.12872e-162	79	404445	277	221
contig2620	isoform a	1121	gi|307173250|gb|EFN64303.1|Heterogeneous nuclear ribonucleoprotein Q [Camponotus floridanus]	EFN64303	3.61957e-162	89	365925	231	206
contig3328	26s proteasome non-atpase regulatory subunit 2	1745	gi|350412535|ref|XP_003489681.1|PREDICTED: 26S proteasome non-ATPase regulatory subunit 2-like [Bombus impatiens]	XP_003489681	4.08233e-162	85	509.99	328	280
contig6745	myotubularin-related protein 13	1002	gi|91080183|ref|XP_966320.1|PREDICTED: similar to AGAP003366-PA isoform 1 [Tribolium castaneum]	XP_966320	6.15738e-162	90	521931	303	274
contig664	ap-2 complex subunit alpha	744	gi|242006716|ref|XP_002424193.1|conserved hypothetical protein [Pediculus humanus corporis] >gi|212507534|gb|EEB11455.1| conserved hypothetical protein [Pediculus humanus corporis]	XP_002424193	7.01322e-162	98	494582	248	245
contig465	ubiquilin-1 isoform 1	2374	gi|195169947|ref|XP_002025775.1|GL18264 [Drosophila persimilis] >gi|194110628|gb|EDW32671.1| GL18264 [Drosophila persimilis]	XP_002025775	8.56372e-162	72	505368	568	412
contig6035	succinate dehydrogenase	1026	gi|383859371|ref|XP_003705168.1|PREDICTED: succinate dehydrogenase [ubiquinone] flavoprotein subunit, mitochondrial-like [Megachile rotundata]	XP_003705168	8.94084e-162	89	491886	303	271
contig1091	cullin-associated nedd8-dissociated protein 1	961	gi|242025566|ref|XP_002433195.1|Cullin-associated NEDD8-dissociated protein, putative [Pediculus humanus corporis] >gi|212518736|gb|EEB20457.1| Cullin-associated NEDD8-dissociated protein, putative [Pediculus humanus corporis]	XP_002433195	1.02285e-161	92	507294	278	257
contig4351	leucine-zipper-like transcriptional regulator 1	1069	gi|350419978|ref|XP_003492359.1|PREDICTED: leucine-zipper-like transcriptional regulator 1-like [Bombus impatiens]	XP_003492359	1.48348e-161	95	495352	267	254
contig2045	inorganic pyrophosphatase	967	gi|383855060|ref|XP_003703037.1|PREDICTED: inorganic pyrophosphatase-like [Megachile rotundata]	XP_003703037	3.17306e-161	89	477248	289	259
contig2665	isoform a	1290	gi|157120914|ref|XP_001659792.1|synaptotagmin, putative [Aedes aegypti] >gi|108874770|gb|EAT38995.1| AAEL009169-PA, partial [Aedes aegypti]	XP_001659792	3.05837e-160	70	497278	440	310
contig5289	fact complex subunit spt16-like	817	gi|340715630|ref|XP_003396313.1|PREDICTED: FACT complex subunit spt16-like [Bombus terrestris]	XP_003396313	5.18316e-160	96	498434	259	249
contig5524	f-box wd repeat-containing protein 1a	1089	gi|350397052|ref|XP_003484754.1|PREDICTED: F-box/WD repeat-containing protein 1A-like [Bombus impatiens]	XP_003484754	1.47391e-159	90	482256	274	249
contig2656	threonyl-trna cytoplasmic-like	1131	gi|91087799|ref|XP_967345.1|PREDICTED: similar to RH56418p [Tribolium castaneum]	XP_967345	2.7154e-159	83	485723	346	290
contig105	midline fasciclin	2929	gi|91095131|ref|XP_971500.1|PREDICTED: similar to midline fasciclin [Tribolium castaneum] >gi|270015611|gb|EFA12059.1| hypothetical protein TcasGA2_TC012903 [Tribolium castaneum]	XP_971500	4.0866e-159	59	511146	685	407
contig6809	importin subunit beta-1	803	gi|345485792|ref|XP_003425337.1|PREDICTED: importin subunit beta-1-like isoform 2 [Nasonia vitripennis]	XP_003425337	4.69168e-159	95	488804	255	243
contig2159	tumor suppressor candidate 3	1282	gi|307193325|gb|EFN76187.1|Tumor suppressor candidate 3 [Harpegnathos saltator]	EFN76187	6.63424e-159	83	476093	330	277
contig1988	udp-glucose 4-epimerase	3211	gi|91086129|ref|XP_968616.1|PREDICTED: similar to UDP-glucose 4-epimerase [Tribolium castaneum] >gi|270010222|gb|EFA06670.1| hypothetical protein TcasGA2_TC009598 [Tribolium castaneum]	XP_968616	7.1625e-159	81	495738	345	280
contig3016	pre-mrna-processing-splicing factor 8	757	gi|390369492|ref|XP_794927.3|PREDICTED: pre-mRNA-processing-splicing factor 8-like, partial [Strongylocentrotus purpuratus]	XP_794927	1.00239e-158	94	482256	252	238
contig3860	isoform e	969	gi|270005524|gb|EFA01972.1|hypothetical protein TcasGA2_TC007593 [Tribolium castaneum]	EFA01972	1.14135e-158	97	486108	242	236
contig3409	mrna-capping enzyme	1666	gi|340721848|ref|XP_003399326.1|PREDICTED: mRNA-capping enzyme-like [Bombus terrestris]	XP_003399326	3.41427e-158	77	461.84	340	263
contig2846	40s ribosomal protein s3a	809	gi|74901606|sp|Q5G5C4.1|RS3A_PERAMRecName: Full=40S ribosomal protein S3a >gi|57869784|gb|AAW57773.1| Parcxpwex01 [Periplaneta americana]	Q5G5C4	3.6007e-158	95	462225	239	229
contig1935	tubulin alpha-1 chain	782	gi|260828603|ref|XP_002609252.1|hypothetical protein BRAFLDRAFT_86838 [Branchiostoma floridae] >gi|229294608|gb|EEN65262.1| hypothetical protein BRAFLDRAFT_86838 [Branchiostoma floridae]	XP_002609252	8.11505e-158	100	464922	220	220
contig600	transmembrane protein 115-like	1011	gi|66553451|ref|XP_392569.2|PREDICTED: transmembrane protein 115-like [Apis mellifera] >gi|380029149|ref|XP_003698244.1| PREDICTED: transmembrane protein 115-like [Apis florea]	XP_392569	1.7559e-157	89	467233	310	277
contig201	set and mynd domain-containing protein 5	1125	gi|345484303|ref|XP_001603615.2|PREDICTED: SET and MYND domain-containing protein 5-like [Nasonia vitripennis]	XP_001603615	1.7917e-157	72	469544	369	266
contig7230	suppressor of profilin 2	1728	gi|189235525|ref|XP_971606.2|PREDICTED: similar to actin-related protein 2/3 complex subunit 1A [Tribolium castaneum]	XP_971606	3.3596e-157	89	387497	224	201
contig808	trehalase	860	gi|227345482|gb|ACP28173.1|soluble trehalase [Locusta migratoria manilensis]	ACP28173	5.03969e-157	90	473781	284	257
contig762	cathepsin b	1352	gi|321452279|gb|EFX63703.1|hypothetical protein DAPPUDRAFT_306608 [Daphnia pulex]	EFX63703	2.0821e-156	80	468003	315	254
contig23	aldo-keto reductase	1345	gi|91076408|ref|XP_969456.1|PREDICTED: similar to CG6084 CG6084-PA [Tribolium castaneum] >gi|270002448|gb|EEZ98895.1| hypothetical protein TcasGA2_TC004510 [Tribolium castaneum]	XP_969456	3.15833e-156	82	469159	313	259
contig227	hairy cell leukemia	848	gi|112984142|ref|NP_001037438.1|TGF beta-inducible nuclear protein 1 [Bombyx mori] >gi|90018289|gb|ABD83950.1| TGF beta-inducible nuclear protein 1 [Bombyx mori]	NP_001037438	4.94343e-156	93	459529	261	244
contig2094	gdp-man:man c -pp-dol alpha- -mannosyltransferase-like	2055	gi|242012529|ref|XP_002426985.1|glycosyl transferase, putative [Pediculus humanus corporis] >gi|212511214|gb|EEB14247.1| glycosyl transferase, putative [Pediculus humanus corporis]	XP_002426985	5.38509e-156	72	484182	406	295
contig5090	btb poz domain-containing protein 2	935	gi|260813751|ref|XP_002601580.1|hypothetical protein BRAFLDRAFT_62836 [Branchiostoma floridae] >gi|229286878|gb|EEN57592.1| hypothetical protein BRAFLDRAFT_62836 [Branchiostoma floridae]	XP_002601580	1.52291e-155	85	465307	302	258
contig4247	cystinosin homolog	1113	gi|307175251|gb|EFN65297.1|Cystinosin-like protein [Camponotus floridanus]	EFN65297	1.78619e-155	79	469929	337	268
contig3242	isoform b	1376	gi|189235434|ref|XP_001813433.1|PREDICTED: similar to paraplegin [Tribolium castaneum] >gi|270004289|gb|EFA00737.1| hypothetical protein TcasGA2_TC003619 [Tribolium castaneum]	XP_001813433	3.00231e-155	86	483797	359	312
contig3227	atp synthase gamma mitochondrial	1296	gi|91086775|ref|XP_972721.1|PREDICTED: similar to ATP synthase gamma chain, mitochondrial [Tribolium castaneum] >gi|270011000|gb|EFA07448.1| hypothetical protein TcasGA2_TC009010 [Tribolium castaneum]	XP_972721	3.74515e-155	86	464922	291	253
contig7256	cystathionine beta-synthase	961	gi|321456220|gb|EFX67333.1|hypothetical protein DAPPUDRAFT_218706 [Daphnia pulex]	EFX67333	5.75105e-155	88	468774	307	271
contig1058	ribosomal protein l5	1069	gi|270000965|gb|EEZ97412.1|hypothetical protein TcasGA2_TC011241 [Tribolium castaneum]	EEZ97412	6.89139e-155	87	461455	298	260
contig1431	triple functional domain	1534	gi|242007895|ref|XP_002424753.1|Huntingtin-associated protein-interacting protein, putative [Pediculus humanus corporis] >gi|212508256|gb|EEB12015.1| Huntingtin-associated protein-interacting protein, putative [Pediculus humanus corporis]	XP_002424753	7.2675e-155	85	508834	328	279
contig2505	lipophorin receptor	2566	gi|2764400|emb|CAA03855.1|lipophorin receptor [Locusta migratoria]	CAA03855	1.27782e-154	82	499975	335	278
contig4313	succinate dehydrogenase	881	gi|283046834|ref|NP_001164360.1|succinate dehydrogenase [ubiquinone] iron-sulfur subunit, mitochondrial [Tribolium castaneum] >gi|270014261|gb|EFA10709.1| hypothetical protein TcasGA2_TC011988 [Tribolium castaneum]	NP_001164360	2.00331e-154	84	456833	290	244
contig3870	protein kinase shaggy-like	989	gi|346654995|gb|AEO44887.1|shaggy [Tribolium castaneum]	AEO44887	4.83749e-154	97	462611	233	227
contig2518	ubiquitin-conjugating enzyme e2 q2-like	1782	gi|307181824|gb|EFN69267.1|Ubiquitin-conjugating enzyme E2 Q1 [Camponotus floridanus]	EFN69267	5.00844e-154	87	342813	245	214
contig1902	cg6621 cg6621-pa	1918	gi|357621307|gb|EHJ73180.1|hypothetical protein KGM_12309 [Danaus plexippus]	EHJ73180	5.20517e-154	83	418698	299	250
contig1739	zinc transporter 1-like	1461	gi|383851717|ref|XP_003701378.1|PREDICTED: zinc transporter 1-like [Megachile rotundata]	XP_003701378	5.49125e-154	88	469544	341	302
contig2835	wd repeat-containing protein 26-like	906	gi|242014252|ref|XP_002427805.1|WD-repeat protein, putative [Pediculus humanus corporis] >gi|212512274|gb|EEB15067.1| WD-repeat protein, putative [Pediculus humanus corporis]	XP_002427805	7.9022e-154	94	414075	215	203
contig1980	proteasome subunit alpha type-1-like	860	gi|242003283|ref|XP_002422679.1|proteasome subunit alpha type, putative [Pediculus humanus corporis] >gi|212505501|gb|EEB09941.1| proteasome subunit alpha type, putative [Pediculus humanus corporis]	XP_002422679	1.55173e-153	90	454907	259	234
contig2077	ubiquitin carboxyl-terminal hydrolase isozyme l5	920	gi|91079883|ref|XP_967733.1|PREDICTED: similar to ubiquitin carboxyl-terminal hydrolase isozyme L5 [Tribolium castaneum] >gi|270003278|gb|EEZ99725.1| hypothetical protein TcasGA2_TC002490 [Tribolium castaneum]	XP_967733	1.89372e-153	90	456447	273	248
contig1154	14-3-3 zeta	2227	gi|365266847|gb|AEW70330.1|14-3-3 zeta [Camponotus floridanus] >gi|365266875|gb|AEW70350.1| 14-3-3 zeta [Linepithema humile]	AEW70330	1.95595e-153	99	470315	232	231
contig1923	leucine aminopeptidase 3	1110	gi|91094127|ref|XP_968492.1|PREDICTED: similar to GA20276-PA [Tribolium castaneum] >gi|270010872|gb|EFA07320.1| hypothetical protein TcasGA2_TC015913 [Tribolium castaneum]	XP_968492	3.60421e-153	82	466077	355	292
contig589	trifunctional enzyme subunit mitochondrial-like	1996	gi|270007934|gb|EFA04382.1|hypothetical protein TcasGA2_TC014680 [Tribolium castaneum]	EFA04382	7.11594e-153	84	482641	350	295
contig443	eukaryotic translation initiation factor 3 subunit e-like	1317	gi|194750618|ref|XP_001957627.1|GF10503 [Drosophila ananassae] >gi|195127539|ref|XP_002008226.1| GI11931 [Drosophila mojavensis] >gi|224487999|sp|B3M4D9.1|EIF3E_DROAN RecName: Full=Eukaryotic translation initiation factor 3 subunit E; Short=eIF3e; AltName: Full=Eukaryotic translation initiation factor 3 subunit 6 >gi|224488002|sp|B4KY00.1|EIF3E_DROMO RecName: Full=Eukaryotic translation initiatio…	XP_001957627	1.11995e-152	90	310071	184	166
contig1318	ornithine decarboxylase	2415	gi|345493669|ref|XP_001604390.2|PREDICTED: ornithine decarboxylase-like isoform 1 [Nasonia vitripennis] >gi|345493671|ref|XP_003427124.1| PREDICTED: ornithine decarboxylase-like isoform 2 [Nasonia vitripennis]	XP_001604390	1.12271e-152	75	394045	314	238
contig956	protein homolog	1269	gi|328787716|ref|XP_392323.4|PREDICTED: protein 4.1 homolog [Apis mellifera]	XP_392323	2.68179e-152	93	471.47	245	230
contig694	sodium potassium-transporting atpase subunit beta-2	1863	gi|195471667|ref|XP_002088124.1|GE18402 [Drosophila yakuba] >gi|194174225|gb|EDW87836.1| GE18402 [Drosophila yakuba]	XP_002088124	2.90074e-152	81	466077	319	261
contig2284	26s proteasome non-atpase regulatory subunit 4-like	1153	gi|66524917|ref|XP_393112.2|PREDICTED: 26S proteasome non-ATPase regulatory subunit 4 [Apis mellifera]	XP_393112	3.0013e-152	82	457218	368	303
contig1003	vacuolar h	1337	gi|393692793|gb|AFN11665.1|vacuolar ATPase subunit H [Locusta migratoria manilensis]	AFN11665	3.17845e-152	99	455292	223	222
contig3703	peroxisomal biogenesis factor 7	1189	gi|91090782|ref|XP_969864.1|PREDICTED: similar to AGAP006264-PA [Tribolium castaneum] >gi|270013264|gb|EFA09712.1| hypothetical protein TcasGA2_TC011845 [Tribolium castaneum]	XP_969864	4.14477e-152	86	456833	298	258
contig2705	kynurenine--oxoglutarate transaminase 3-like	852	gi|242009619|ref|XP_002425580.1|kynurenine/oxoglutarate transaminase 1, putative [Pediculus humanus corporis] >gi|212509473|gb|EEB12842.1| kynurenine/oxoglutarate transaminase 1, putative [Pediculus humanus corporis]	XP_002425580	7.76785e-152	85	456833	282	240
contig3301	rna-binding protein 35a	955	gi|321459051|gb|EFX70109.1|hypothetical protein DAPPUDRAFT_202511 [Daphnia pulex]	EFX70109	1.05121e-151	90	459914	276	249
contig6107	regulator of nonsense transcripts 1-like isoform 1	803	gi|322789964|gb|EFZ15058.1|hypothetical protein SINV_12997 [Solenopsis invicta]	EFZ15058	1.65173e-151	97	471.47	251	245
contig5492	gtp-binding protein 128up-like	888	gi|242023708|ref|XP_002432273.1|GTP-binding protein 128up, putative [Pediculus humanus corporis] >gi|212517682|gb|EEB19535.1| GTP-binding protein 128up, putative [Pediculus humanus corporis]	XP_002432273	1.95284e-151	98	452595	263	259
contig3665	serine threonine-protein kinase tao1	1217	gi|322790303|gb|EFZ15302.1|hypothetical protein SINV_80069 [Solenopsis invicta]	EFZ15302	2.03881e-151	93	475322	331	310
contig957	alpha-tocopherol transfer	1841	gi|340715507|ref|XP_003396253.1|PREDICTED: alpha-tocopherol transfer protein-like [Bombus terrestris]	XP_003396253	3.55924e-151	79	463381	334	267
contig2993	rrna 2 -o-methyltransferase fibrillarin-like	839	gi|91079696|ref|XP_968351.1|PREDICTED: similar to Fibrillarin CG9888-PA [Tribolium castaneum] >gi|270003342|gb|EEZ99789.1| hypothetical protein TcasGA2_TC002569 [Tribolium castaneum]	XP_968351	3.70689e-151	96	449514	236	228
contig2820	tyrosine-protein phosphatase 99a	928	gi|270014603|gb|EFA11051.1|hypothetical protein TcasGA2_TC004645 [Tribolium castaneum]	EFA11051	6.87255e-151	83	478019	313	261
contig4137	translational activator gcn1	740	gi|270016663|gb|EFA13109.1|hypothetical protein TcasGA2_TC006821 [Tribolium castaneum]	EFA13109	1.34917e-150	96	478019	246	238
contig2833	coatomer subunit beta	803	gi|325303146|tpg|DAA34325.1|TPA_inf: vesicle coat complex COPI beta' subunit [Amblyomma variegatum]	DAA34325	1.71896e-150	96	446432	226	218
contig838	trans- -enoyl- reductase-like	1632	gi|242004484|ref|XP_002423113.1|synaptic glycoprotein SC2, putative [Pediculus humanus corporis] >gi|212506059|gb|EEB10375.1| synaptic glycoprotein SC2, putative [Pediculus humanus corporis]	XP_002423113	2.02674e-150	81	457603	302	246
contig4299	eukaryotic translation initiation factor 2a-like	1041	gi|383863679|ref|XP_003707307.1|PREDICTED: eukaryotic translation initiation factor 2A-like [Megachile rotundata]	XP_003707307	2.28424e-150	81	459914	339	275
contig1388	ribosome maturation protein sbds-like	882	gi|383854215|ref|XP_003702617.1|PREDICTED: ribosome maturation protein SBDS-like [Megachile rotundata]	XP_003702617	5.69583e-150	92	444506	252	232
contig2946	mitochondrial carrier protein	1347	gi|332375989|gb|AEE63135.1|unknown [Dendroctonus ponderosae]	AEE63135	8.59035e-150	81	452.21	297	243
contig4095	set1 ash2 histone methyltransferase complex subunit ash2	795	gi|328776887|ref|XP_397014.4|PREDICTED: set1/Ash2 histone methyltransferase complex subunit ASH2 [Apis mellifera]	XP_397014	1.00513e-149	89	454521	264	237
contig1653	choline-phosphate cytidylyltransferase b-like	1143	gi|307187371|gb|EFN72494.1|Choline-phosphate cytidylyltransferase B [Camponotus floridanus]	EFN72494	1.17927e-149	83	451825	293	245
contig1716	betaine--homocysteine s-methyltransferase 1	1014	gi|317681941|ref|NP_001186971.1|betaine--homocysteine S-methyltransferase 1 [Sus scrofa] >gi|350596244|ref|XP_003484245.1| PREDICTED: betaine--homocysteine S-methyltransferase 1-like isoform 1 [Sus scrofa] >gi|315507093|gb|ADU33182.1| betaine homocysteine methyltransferase [Sus scrofa]	NP_001186971	6.20674e-149	83	449514	294	245
contig4206	cg1973 cg1973-pa	747	gi|270009560|gb|EFA06008.1|hypothetical protein TcasGA2_TC008834 [Tribolium castaneum]	EFA06008	1.21228e-148	93	456062	248	231
contig3526	signal recognition particle 72 kda protein	1405	gi|242021569|ref|XP_002431217.1|Signal recognition particle 72 kDa protein, putative [Pediculus humanus corporis] >gi|212516466|gb|EEB18479.1| Signal recognition particle 72 kDa protein, putative [Pediculus humanus corporis]	XP_002431217	2.29061e-148	82	462611	390	323
contig5697	heat shock 70 kda protein 4l-like	890	gi|383853668|ref|XP_003702344.1|PREDICTED: 97 kDa heat shock protein-like [Megachile rotundata]	XP_003702344	2.30318e-148	82	461.84	299	248
contig4910	very long-chain specific acyl- mitochondrial-like	929	gi|328713184|ref|XP_001949624.2|PREDICTED: very long-chain specific acyl-CoA dehydrogenase, mitochondrial-like isoform 1 [Acyrthosiphon pisum] >gi|328713186|ref|XP_003245012.1| PREDICTED: very long-chain specific acyl-CoA dehydrogenase, mitochondrial-like isoform 2 [Acyrthosiphon pisum]	XP_001949624	2.72277e-148	84	454907	309	262
contig1509	e3 ubiquitin-protein ligase bre1-like	824	gi|332020263|gb|EGI60697.1|E3 ubiquitin-protein ligase Bre1 [Acromyrmex echinatior]	EGI60697	2.84538e-148	93	454907	275	258
contig199	dipeptidase 1-like	1391	gi|157110891|ref|XP_001651295.1|microsomal dipeptidase [Aedes aegypti] >gi|108883896|gb|EAT48121.1| AAEL000800-PA [Aedes aegypti]	XP_001651295	5.39278e-148	74	453366	386	287
contig463	translocating chain-associated membrane protein 1-like 1-like	2245	gi|242018859|ref|XP_002429888.1|translocation-associated membrane protein, putative [Pediculus humanus corporis] >gi|212514922|gb|EEB17150.1| translocation-associated membrane protein, putative [Pediculus humanus corporis]	XP_002429888	1.25178e-147	80	460299	331	267
contig2522	aplp_locmi ame: full=apolipophorins contains: ame: full=apolipophorin-2 ame: full=apolipophorin ii ame: full=apolp-2 contains: ame: full=apolipophorin-1 ame: full=apolipophorin i ame: full=apolp-1 flags: precursor	954	gi|152031559|sp|Q9U943.2|APLP_LOCMIRecName: Full=Apolipophorins; Contains: RecName: Full=Apolipophorin-2; AltName: Full=Apolipophorin II; AltName: Full=apoLp-2; Contains: RecName: Full=Apolipophorin-1; AltName: Full=Apolipophorin I; AltName: Full=apoLp-1; Flags: Precursor	Q9U943	1.54085e-147	91	294664	170	156
contig2035	exportin-1-like	1181	gi|156543308|ref|XP_001604619.1|PREDICTED: exportin-1-like [Nasonia vitripennis]	XP_001604619	2.44555e-147	92	374015	205	189
contig2431	sodium-dependent phosphate transporter	1476	gi|312379474|gb|EFR25736.1|hypothetical protein AND_08672 [Anopheles darlingi]	EFR25736	3.42248e-147	71	454907	396	285
contig1847	alpha- -mannosyltransferase alg2-like	1408	gi|350399024|ref|XP_003485389.1|PREDICTED: alpha-1,3/1,6-mannosyltransferase ALG2-like [Bombus impatiens]	XP_003485389	3.81093e-147	77	450284	350	271
contig4077	ribose-phosphate pyrophosphokinase 1-like isoform 3	1026	gi|270003720|gb|EFA00168.1|hypothetical protein TcasGA2_TC002990 [Tribolium castaneum]	EFA00168	5.23002e-147	95	232646	126	120
contig2182	sortilin-related receptor-like	3114	gi|383864253|ref|XP_003707594.1|PREDICTED: sortilin-related receptor-like [Megachile rotundata]	XP_003707594	6.36397e-147	55	426017	710	394
contig1277	nadph-cytochrome p450 reductase	1140	gi|91090282|ref|XP_971174.1|PREDICTED: similar to nadph cytochrome P450 [Tribolium castaneum] >gi|270013791|gb|EFA10239.1| hypothetical protein TcasGA2_TC012437 [Tribolium castaneum]	XP_971174	1.0394e-146	88	452981	270	239
contig2246	transmembrane protein 111-like	816	gi|380028306|ref|XP_003697847.1|PREDICTED: transmembrane protein 111-like [Apis florea]	XP_003697847	1.26937e-146	91	434876	250	228
contig1671	eukaryotic translation initiation factor 5b-like	876	gi|91080893|ref|XP_973325.1|PREDICTED: similar to AGAP004824-PA [Tribolium castaneum] >gi|270005394|gb|EFA01842.1| hypothetical protein TcasGA2_TC007444 [Tribolium castaneum]	XP_973325	2.66614e-146	94	462996	269	254
contig6006	contactin	876	gi|328787872|ref|XP_003251020.1|PREDICTED: contactin-like [Apis mellifera]	XP_003251020	3.12217e-146	86	473011	291	251
contig285	tropomyosin isoform b	1141	gi|66522386|ref|XP_391961.2|PREDICTED: tropomyosin-1-like [Apis mellifera]	XP_391961	3.74087e-146	90	439499	284	256
contig2771	folate carrier protein	1044	gi|357608835|gb|EHJ66181.1|hypothetical protein KGM_13704 [Danaus plexippus]	EHJ66181	1.00844e-145	86	438343	277	239
contig3052	upf0378 protein kiaa0100-like	958	gi|242008644|ref|XP_002425112.1|conserved hypothetical protein [Pediculus humanus corporis] >gi|212508786|gb|EEB12374.1| conserved hypothetical protein [Pediculus humanus corporis]	XP_002425112	2.0733e-145	86	473396	312	269
contig2029	beta-glucosidase	1338	gi|303324840|pdb|3AI0|AChain A, Crystal Structure Of Beta-Glucosidase From Termite Neotermes Koshunensis In Complex With Para-Nitrophenyl-Beta-D-Glucopyranoside >gi|393715259|pdb|3VIM|A Chain A, Crystal Structure Of Beta-Glucosidase From Termite Neotermes Koshunensis In Complex With A New Glucopyranosidic Product >gi|393715260|pdb|3VIN|A Chain A, Crystal Structure Of Beta-Glucosidase From Termite…	3AI0_A	2.67544e-145	71	447588	383	272
contig3955	nuclear protein localization protein 4 homolog	857	gi|345485482|ref|XP_001606190.2|PREDICTED: nuclear protein localization protein 4 homolog [Nasonia vitripennis]	XP_001606190	2.71866e-145	81	446817	286	234
contig1236	eukaryotic translation initiation factor 3 subunit a-like	1000	gi|91089945|ref|XP_973312.1|PREDICTED: similar to eukaryotic translation initiation factor 3, theta subunit [Tribolium castaneum] >gi|270013675|gb|EFA10123.1| hypothetical protein TcasGA2_TC012303 [Tribolium castaneum]	XP_973312	2.83523e-145	91	389037	226	207
contig3067	chloride intracellular channel	1781	gi|94469210|gb|ABF18454.1|chloride intracellular channel 6-like protein [Aedes aegypti]	ABF18454	9.5093e-145	90	440654	261	235
contig339	seryl-trna synthetase	1576	gi|289743367|gb|ADD20431.1|seryl-tRNA synthetase [Glossina morsitans morsitans]	ADD20431	9.55278e-145	78	281182	198	156
contig3256	golgi phosphoprotein 3	1457	gi|91092222|ref|XP_970406.1|PREDICTED: similar to golgi phosphoprotein 3 (coat-protein GPP34) [Tribolium castaneum] >gi|270014486|gb|EFA10934.1| hypothetical protein TcasGA2_TC001762 [Tribolium castaneum]	XP_970406	3.73541e-144	92	438728	288	267
contig1933	transcriptional activator protein pur-alpha-like	1874	gi|156538218|ref|XP_001601888.1|PREDICTED: transcriptional activator protein Pur-alpha-like [Nasonia vitripennis]	XP_001601888	7.77525e-144	94	444506	253	239
contig3794	isoform b	751	gi|383861992|ref|XP_003706468.1|PREDICTED: uncharacterized protein C5orf4 homolog [Megachile rotundata]	XP_003706468	1.03085e-143	91	430254	249	227
contig1558	ubiquitin activating enzyme e1	1347	gi|340374284|ref|XP_003385668.1|PREDICTED: ubiquitin-like modifier-activating enzyme 1-like isoform 1 [Amphimedon queenslandica]	XP_003385668	1.12447e-143	84	177948	116	98
contig4558	disks large homolog 5-like	1412	gi|328789808|ref|XP_393661.3|PREDICTED: disks large homolog 5-like [Apis mellifera]	XP_393661	1.91697e-143	85	476478	307	264
contig3369	sparc	1350	gi|56412194|gb|AAV88596.1|Sparc [Schistocerca gregaria]	AAV88596	3.03275e-143	94	436032	297	280
contig4535	deoxyribonuclease tatd	1033	gi|322791179|gb|EFZ15728.1|hypothetical protein SINV_14689 [Solenopsis invicta]	EFZ15728	3.25783e-143	86	431795	269	233
contig1045	cytochrome p450	1662	gi|157126331|ref|XP_001654598.1|cytochrome P450 [Aedes aegypti] >gi|108882570|gb|EAT46795.1| AAEL002043-PA [Aedes aegypti]	XP_001654598	8.51219e-143	64	446047	479	311
contig20	glyoxalase domain-containing protein 4-like	1078	gi|112983082|ref|NP_001037668.1|cytosolic juvenile hormone binding protein 36 kDa subunit [Bombyx mori] >gi|6625562|gb|AAF19266.1|AF098303_1 cytosolic juvenile hormone binding protein 36 kDa subunit [Bombyx mori]	NP_001037668	8.54442e-143	84	430254	283	239
contig3241	dolichol-phosphate mannosyltransferase	802	gi|91086609|ref|XP_973998.1|PREDICTED: similar to dolichyl-phosphate mannosyltransferase [Tribolium castaneum]	XP_973998	9.3645e-143	94	422165	234	222
contig3956	adapter molecule crk	1023	gi|332024999|gb|EGI65186.1|Adapter molecule Crk [Acromyrmex echinatior]	EGI65186	2.54827e-142	81	428328	286	234
contig1664	acyl-coenzyme a thioesterase 9	1422	gi|157137210|ref|XP_001663937.1|acyl-coa thioesterase [Aedes aegypti] >gi|108880904|gb|EAT45129.1| AAEL003569-PA [Aedes aegypti]	XP_001663937	2.96368e-142	69	440269	396	274
contig2333	ras-related protein rab-11a-like	1929	gi|340729738|ref|XP_003403153.1|PREDICTED: ras-related protein Rab-11A-like [Bombus terrestris] >gi|350411417|ref|XP_003489343.1| PREDICTED: ras-related protein Rab-11A-like [Bombus impatiens]	XP_003403153	4.31003e-142	98	436417	215	212
contig2484	stress-induced-phosphoprotein 1	2005	gi|332025474|gb|EGI65638.1|Stress-induced-phosphoprotein 1 [Acromyrmex echinatior]	EGI65638	5.49615e-142	76	448358	372	284
contig4900	proteasome subunit alpha type-2-like	691	gi|156538136|ref|XP_001608256.1|PREDICTED: proteasome subunit alpha type-2-like [Nasonia vitripennis]	XP_001608256	5.54536e-142	98	420624	222	219
contig7129	translocation protein sec63 homolog	1151	gi|322792367|gb|EFZ16351.1|hypothetical protein SINV_08840 [Solenopsis invicta]	EFZ16351	5.80414e-142	91	280411	160	147
contig5948	ribose-phosphate pyrophosphokinase	1025	gi|91089685|ref|XP_974670.1|PREDICTED: similar to ribose-phosphate pyrophosphokinase 1,2 [Tribolium castaneum] >gi|270011327|gb|EFA07775.1| hypothetical protein TcasGA2_TC005330 [Tribolium castaneum]	XP_974670	8.8408e-142	96	427172	228	221
contig1242	brefeldin a-inhibited guanine nucleotide-exchange protein 2	766	gi|242009079|ref|XP_002425320.1|Brefeldin A-inhibited guanine nucleotide-exchange protein, putative [Pediculus humanus corporis] >gi|212509094|gb|EEB12582.1| Brefeldin A-inhibited guanine nucleotide-exchange protein, putative [Pediculus humanus corporis]	XP_002425320	9.56198e-142	94	460685	244	231
contig878	transmembrane protein 184b	1203	gi|157109289|ref|XP_001650606.1|hypothetical protein AaeL_AAEL005262 [Aedes aegypti] >gi|108879063|gb|EAT43288.1| AAEL005262-PA [Aedes aegypti]	XP_001650606	2.09036e-141	93	432565	244	229
contig1370	rab gdp-dissociation inhibitor	1064	gi|242025420|ref|XP_002433122.1|Rab GDP dissociation inhibitor alpha, putative [Pediculus humanus corporis] >gi|212518663|gb|EEB20384.1| Rab GDP dissociation inhibitor alpha, putative [Pediculus humanus corporis]	XP_002433122	2.59129e-141	97	432.18	238	232
contig4172	importin subunit beta	754	gi|242016900|ref|XP_002428934.1|importin beta, putative [Pediculus humanus corporis] >gi|212513750|gb|EEB16196.1| importin beta, putative [Pediculus humanus corporis]	XP_002428934	3.80986e-141	90	441425	251	228
contig2523	ubiquitin-like modifier-activating enzyme 5	1233	gi|383847174|ref|XP_003699230.1|PREDICTED: ubiquitin-like modifier-activating enzyme 5-like [Megachile rotundata]	XP_003699230	3.90088e-141	80	432.18	308	247
contig2683	e3 ubiquitin-protein ligase su -like	912	gi|156547603|ref|XP_001603350.1|PREDICTED: E3 ubiquitin-protein ligase Su(dx)-like [Nasonia vitripennis]	XP_001603350	4.88814e-141	97	444121	221	216
contig1271	cysteine-rich with egf-like domain protein 2-like	1370	gi|242018793|ref|XP_002429858.1|conserved hypothetical protein [Pediculus humanus corporis] >gi|212514876|gb|EEB17120.1| conserved hypothetical protein [Pediculus humanus corporis]	XP_002429858	5.4994e-141	76	430639	355	272
contig3011	myosin vi	1149	gi|157105157|ref|XP_001648742.1|myosin vi [Aedes aegypti] >gi|108880163|gb|EAT44388.1| AAEL004227-PA, partial [Aedes aegypti]	XP_001648742	5.57427e-141	77	456062	358	278
contig2502	lipoyltransferase mitochondrial-like	1570	gi|357622339|gb|EHJ73856.1|hypothetical protein KGM_17661 [Danaus plexippus]	EHJ73856	7.38788e-141	77	434876	344	267
contig438	ribosomal protein l7	829	gi|383855073|ref|XP_003703043.1|PREDICTED: 60S ribosomal protein L7-like [Megachile rotundata]	XP_003703043	7.55643e-141	93	420624	233	218
contig2001	ddb1- and cul4-associated factor 11-like	1371	gi|380019172|ref|XP_003693488.1|PREDICTED: DDB1- and CUL4-associated factor 11-like [Apis florea]	XP_003693488	7.91915e-141	81	317.39	227	184
contig4394	ankyrin unc44	1323	gi|345488337|ref|XP_001606081.2|PREDICTED: hypothetical protein LOC100122475 [Nasonia vitripennis]	XP_001606081	8.39486e-141	87	419853	251	219
contig5628	peroxisomal multifunctional enzyme type 2	1294	gi|328711508|ref|XP_003244558.1|PREDICTED: peroxisomal multifunctional enzyme type 2-like isoform 2 [Acyrthosiphon pisum] >gi|328711510|ref|XP_003244559.1| PREDICTED: peroxisomal multifunctional enzyme type 2-like isoform 3 [Acyrthosiphon pisum]	XP_003244558	2.35045e-140	90	387111	260	236
contig4054	phosphatidylinositol-4-phosphate 5-kinase type-2	791	gi|307201517|gb|EFN81280.1|Phosphatidylinositol-5-phosphate 4-kinase type-2 beta [Harpegnathos saltator]	EFN81280	2.47108e-140	95	425631	224	215
contig1125	protein sec13 homolog	1019	gi|242017223|ref|XP_002429091.1|protein transport protein sec13, putative [Pediculus humanus corporis] >gi|212513955|gb|EEB16353.1| protein transport protein sec13, putative [Pediculus humanus corporis]	XP_002429091	2.53928e-140	87	426017	279	244
contig6496	cullin-1-like isoform 1	768	gi|322796992|gb|EFZ19308.1|hypothetical protein SINV_13032 [Solenopsis invicta]	EFZ19308	2.57054e-140	92	432565	254	234
contig3594	s-formylglutathione hydrolase	1296	gi|260817264|ref|XP_002603507.1|hypothetical protein BRAFLDRAFT_79044 [Branchiostoma floridae] >gi|229288826|gb|EEN59518.1| hypothetical protein BRAFLDRAFT_79044 [Branchiostoma floridae]	XP_002603507	2.96283e-140	83	426787	279	232
contig493	ribosomal protein l10	918	gi|160947858|gb|ABX54738.1|ribosomal protein L10 [Spodoptera exigua]	ABX54738	3.56741e-140	95	418698	219	210
contig1336	cell adhesion molecule	1087	gi|242019922|ref|XP_002430407.1|Neuroglian precursor, putative [Pediculus humanus corporis] >gi|212515537|gb|EEB17669.1| Neuroglian precursor, putative [Pediculus humanus corporis]	XP_002430407	4.71649e-140	84	330487	218	185
contig5493	wash complex subunit strumpellin isoform 1	1444	gi|291231333|ref|XP_002735620.1|PREDICTED: hypothetical protein [Saccoglossus kowalevskii]	XP_002735620	7.83599e-140	82	218779	170	140
contig2352	zinc finger miz domain-containing protein 1	1552	gi|91076944|ref|XP_975232.1|PREDICTED: similar to sumo ligase [Tribolium castaneum]	XP_975232	8.00885e-140	80	449899	315	253
contig7502	p53 regulated pa26 nuclear protein	1066	gi|242012365|ref|XP_002426903.1|P53 regulated pa26 nuclear protein sestrin, putative [Pediculus humanus corporis] >gi|212511132|gb|EEB14165.1| P53 regulated pa26 nuclear protein sestrin, putative [Pediculus humanus corporis]	XP_002426903	1.29057e-139	81	427943	289	235
contig2391	myosin light chain smooth muscle	1383	gi|350422387|ref|XP_003493149.1|PREDICTED: hypothetical protein LOC100743398 [Bombus impatiens]	XP_003493149	2.82449e-139	60	337035	345	210
contig3504	ras-related protein rab-6a	750	gi|270014377|gb|EFA10825.1|hypothetical protein TcasGA2_TC001600 [Tribolium castaneum]	EFA10825	3.30814e-139	100	413.69	202	202
contig3221	zinc finger protein 330 homolog	903	gi|242009202|ref|XP_002425380.1|conserved hypothetical protein [Pediculus humanus corporis] >gi|212509174|gb|EEB12642.1| conserved hypothetical protein [Pediculus humanus corporis]	XP_002425380	3.40658e-139	90	420624	242	220
contig1816	hrp65	1941	gi|383861809|ref|XP_003706377.1|PREDICTED: hrp65 protein-like [Megachile rotundata]	XP_003706377	4.47301e-139	76	442195	460	350
contig5632	sumo-activating enzyme subunit 2	830	gi|307183180|gb|EFN70089.1|SUMO-activating enzyme subunit 2 [Camponotus floridanus]	EFN70089	4.63372e-139	85	430639	276	236
contig1288	dyslexia-associated protein kiaa0319-like	2022	gi|383864486|ref|XP_003707709.1|PREDICTED: dyslexia-associated protein KIAA0319-like [Megachile rotundata]	XP_003707709	4.94807e-139	74	455292	377	279
contig837	40s ribosomal protein s2-like	889	gi|91081061|ref|XP_975415.1|PREDICTED: similar to ribosomal protein S2 [Tribolium castaneum] >gi|270005317|gb|EFA01765.1| hypothetical protein TcasGA2_TC007364 [Tribolium castaneum]	XP_975415	5.16925e-139	96	417927	232	225
contig5186	udp-n-acetylglucosamine pyrophosphorylase	1266	gi|343129708|gb|AEL88647.1|UDP-N-acetylglucosamine pyrophosphorylase [Nilaparvata lugens]	AEL88647	6.35772e-139	81	426017	307	250
contig6828	ddb1- and cul4-associated factor 7-like	630	gi|307202521|gb|EFN81883.1|WD repeat-containing protein 68 [Harpegnathos saltator]	EFN81883	7.44511e-139	96	416387	209	201
contig3000	eukaryotic translation initiation factor 3 subunit m	1016	gi|307183293|gb|EFN70162.1|Eukaryotic translation initiation factor 3 subunit M [Camponotus floridanus]	EFN70162	8.67169e-139	90	410223	253	228
contig2848	transmembrane protein 87a	796	gi|158297283|ref|XP_317548.3|AGAP007934-PA [Anopheles gambiae str. PEST] >gi|157015120|gb|EAA12882.4| AGAP007934-PA [Anopheles gambiae str. PEST]	XP_317548	9.71264e-139	90	423705	259	235
contig528	phosphoglycerate mutase	1144	gi|383848034|ref|XP_003699657.1|PREDICTED: phosphoglycerate mutase 1-like [Megachile rotundata]	XP_003699657	1.10699e-138	88	422165	270	239
contig1386	membrane metallo-endopeptidase-like 1-like	1117	gi|307196406|gb|EFN77995.1|Membrane metallo-endopeptidase-like 1 [Harpegnathos saltator]	EFN77995	1.55386e-138	86	433721	267	231
contig5843	calbindin-32	655	gi|91087437|ref|XP_975683.1|PREDICTED: similar to calbindin-32 [Tribolium castaneum] >gi|270009492|gb|EFA05940.1| hypothetical protein TcasGA2_TC008758 [Tribolium castaneum]	XP_975683	1.75745e-138	98	414461	208	205
contig3406	gtp-binding nuclear protein ran	1188	gi|91091114|ref|XP_966512.1|PREDICTED: similar to putative GTP-binding nuclear protein Ran isoform 1 [Tribolium castaneum] >gi|91091116|ref|XP_975893.1| PREDICTED: similar to putative GTP-binding nuclear protein Ran isoform 2 [Tribolium castaneum] >gi|270014090|gb|EFA10538.1| hypothetical protein TcasGA2_TC012793 [Tribolium castaneum]	XP_966512	2.01385e-138	97	417927	204	199
contig3382	probable cytosolic iron-sulfur protein assembly protein ciao1-like	915	gi|307197840|gb|EFN78951.1|Protein CIAO1 [Harpegnathos saltator]	EFN78951	2.3565e-138	85	416001	261	222
contig1021	1-acyl-sn-glycerol-3-phosphate acyltransferase gamma-like	1148	gi|156546442|ref|XP_001607215.1|PREDICTED: 1-acyl-sn-glycerol-3-phosphate acyltransferase gamma-like [Nasonia vitripennis]	XP_001607215	3.16488e-138	80	423.32	293	236
contig1099	proteasome activator complex subunit 4	1589	gi|307176266|gb|EFN65897.1|Proteasome activator complex subunit 4 [Camponotus floridanus]	EFN65897	3.54905e-138	71	376326	330	237
contig2596	downstream of receptor kinase	1644	gi|66524277|ref|XP_623354.1|PREDICTED: protein enhancer of sevenless 2B [Apis mellifera] >gi|340724886|ref|XP_003400809.1| PREDICTED: protein enhancer of sevenless 2B-like [Bombus terrestris] >gi|350422009|ref|XP_003493027.1| PREDICTED: protein enhancer of sevenless 2B-like [Bombus impatiens]	XP_623354	4.9187e-138	97	419853	211	205
contig14	annexin isoform a	1049	gi|17136266|ref|NP_476604.1|annexin IX, isoform A [Drosophila melanogaster] >gi|12644162|sp|P22464.2|ANXB9_DROME RecName: Full=Annexin-B9; AltName: Full=Annexin IX; AltName: Full=Annexin-9 >gi|7300694|gb|AAF55841.1| annexin IX, isoform A [Drosophila melanogaster]	NP_476604	8.8988e-138	83	416001	309	258
contig1110	short isoform h	1356	gi|322778855|gb|EFZ09271.1|hypothetical protein SINV_10656 [Solenopsis invicta]	EFZ09271	8.98155e-138	73	463381	436	320
contig1231	coatomer subunit epsilon	992	gi|307166543|gb|EFN60610.1|Coatomer subunit epsilon [Camponotus floridanus]	EFN60610	1.22908e-137	84	416387	298	252
contig2345	isoleucyl-trna cytoplasmic	1317	gi|355695422|gb|AES00005.1|isoleucyl-tRNA synthetase [Mustela putorius furo]	AES00005	1.56963e-137	69	429869	425	295
contig922	elongation of very long chain fatty acids protein aael008004-like	2097	gi|91090562|ref|XP_971599.1|PREDICTED: similar to CG31522 CG31522-PB [Tribolium castaneum] >gi|270013347|gb|EFA09795.1| hypothetical protein TcasGA2_TC011937 [Tribolium castaneum]	XP_971599	1.78588e-137	80	431024	322	259
contig3756	casein kinase i isoform epsilon	615	gi|91088549|ref|XP_972641.1|PREDICTED: similar to Casein kinase I isoform epsilon (CKI-epsilon) (CKIe) [Tribolium castaneum]	XP_972641	1.82255e-137	98	410609	205	202
contig519	ribosomal protein s3	782	gi|70909551|emb|CAJ17197.1|ribosomal protein S3e [Scarabaeus laticollis]	CAJ17197	2.09923e-137	93	410609	223	209
contig5888	eukaryotic translation initiation factor 3 subunit l-like	1060	gi|332376454|gb|AEE63367.1|unknown [Dendroctonus ponderosae]	AEE63367	2.49616e-137	86	416001	284	245
contig1175	tubulin alpha-1b chain	785	gi|85753308|gb|AAG49533.3|alpha tubulin [Glossina morsitans morsitans]	AAG49533	2.93553e-137	97	411764	218	213
contig209	eukaryotic translation initiation factor 4 gamma 2-like	1464	gi|340715240|ref|XP_003396125.1|PREDICTED: eukaryotic translation initiation factor 4 gamma 2-like [Bombus terrestris]	XP_003396125	3.05334e-137	64	441.81	506	325
contig2393	vacuolar protein sorting 4	797	gi|242022394|ref|XP_002431625.1|vacuolar sorting protein 4A, putative [Pediculus humanus corporis] >gi|212516933|gb|EEB18887.1| vacuolar sorting protein 4A, putative [Pediculus humanus corporis]	XP_002431625	4.3934e-137	93	415231	265	249
contig3564	probable rna-binding protein orb2-like	1391	gi|189233716|ref|XP_969331.2|PREDICTED: similar to orb2 CG5735-PB [Tribolium castaneum]	XP_969331	4.44267e-137	98	324324	161	158
contig599	collagen alpha-1 chain-like	1030	gi|270007027|gb|EFA03475.1|hypothetical protein TcasGA2_TC013472 [Tribolium castaneum]	EFA03475	5.17346e-137	88	451825	259	228
contig2969	heat shock 70 kda protein cognate 5-like	896	gi|383854392|ref|XP_003702705.1|PREDICTED: heat shock 70 kDa protein cognate 5-like [Megachile rotundata]	XP_003702705	8.09494e-137	85	426787	268	230
contig1445	rho-related btb domain-containing protein 1-like	1255	gi|383866215|ref|XP_003708566.1|PREDICTED: rho-related BTB domain-containing protein 1-like [Megachile rotundata]	XP_003708566	8.90142e-137	87	422.55	290	255
contig6051	isoform b	745	gi|328780255|ref|XP_393362.3|PREDICTED: hypothetical protein LOC409872 [Apis mellifera]	XP_393362	1.31948e-136	89	418313	241	215
contig335	ribosomal protein s5	848	gi|307167667|gb|EFN61170.1|40S ribosomal protein S5 [Camponotus floridanus]	EFN61170	1.53534e-136	96	408683	209	202
contig513	casein kinase ii subunit beta	1170	gi|307168550|gb|EFN61608.1|Casein kinase II subunit beta [Camponotus floridanus]	EFN61608	1.78622e-136	96	412.92	221	214
contig1808	protein p60	811	gi|1220511|gb|AAC37266.1|blackjack [Schistocerca americana]	AAC37266	1.92931e-136	89	444121	256	229
contig385	glycerol-3-phosphate acyltransferase	1615	gi|91090029|ref|XP_967684.1|PREDICTED: similar to glycerol-3-phosphate acyltransferase [Tribolium castaneum] >gi|270013527|gb|EFA09975.1| hypothetical protein TcasGA2_TC012134 [Tribolium castaneum]	XP_967684	1.95347e-136	78	440654	339	267
contig5635	protein nap	1258	gi|307174673|gb|EFN65056.1|Protein NipSnap [Camponotus floridanus]	EFN65056	2.49412e-136	81	416387	284	231
contig5686	insulin-degrading enzyme	1144	gi|321477024|gb|EFX87983.1|hypothetical protein DAPPUDRAFT_305640 [Daphnia pulex]	EFX87983	2.61177e-136	85	437573	285	244
contig4780	pre-mrna-splicing factor rbm22-like	657	gi|332028626|gb|EGI68661.1|Pre-mRNA-splicing factor RBM22 [Acromyrmex echinatior]	EGI68661	3.76764e-136	97	411379	218	212
contig7011	t-complex protein 1 subunit beta-like	1174	gi|242017879|ref|XP_002429412.1|T-complex protein 1 subunit beta, putative [Pediculus humanus corporis] >gi|212514336|gb|EEB16674.1| T-complex protein 1 subunit beta, putative [Pediculus humanus corporis]	XP_002429412	1.04351e-135	86	324324	205	177
contig1064	14-3-3 protein epsilon-like	2614	gi|359843276|gb|AEV89773.1|14-3-3 protein epsilon [Schistocerca gregaria]	AEV89773	1.34173e-135	100	374785	179	179
contig826	voltage-dependent anion channel	1530	gi|91088621|ref|XP_967480.1|PREDICTED: similar to voltage-dependent anion-selective channel isoform 1 [Tribolium castaneum]	XP_967480	2.21947e-135	84	419468	305	258
contig2310	elongation of very long chain fatty acids protein aael008004-like	1624	gi|195036914|ref|XP_001989913.1|GH18533 [Drosophila grimshawi] >gi|193894109|gb|EDV92975.1| GH18533 [Drosophila grimshawi]	XP_001989913	2.68261e-135	72	421779	331	240
contig1835	probable peroxisomal acyl-coenzyme a oxidase 1-like	2021	gi|307182739|gb|EFN69863.1|Probable peroxisomal acyl-coenzyme A oxidase 1 [Camponotus floridanus]	EFN69863	3.23033e-135	94	290812	160	151
contig2177	splicing factor 3 subunit 1	947	gi|380021745|ref|XP_003694718.1|PREDICTED: splicing factor 3A subunit 1 isoform 1 [Apis florea]	XP_003694718	4.43441e-135	90	425631	283	256
contig297	probable splicing arginine serine-rich 7-like	1466	gi|307177851|gb|EFN66814.1|Probable splicing factor, arginine/serine-rich 7 [Camponotus floridanus]	EFN66814	4.48084e-135	83	423705	288	241
contig964	glucose dehydrogenase	1231	gi|383860470|ref|XP_003705712.1|PREDICTED: glucose dehydrogenase [acceptor]-like [Megachile rotundata]	XP_003705712	4.76058e-135	68	424861	412	281
contig7934	low quality protein: talin-2-like	1567	gi|242023475|ref|XP_002432159.1|Talin-2, putative [Pediculus humanus corporis] >gi|212517541|gb|EEB19421.1| Talin-2, putative [Pediculus humanus corporis]	XP_002432159	5.06878e-135	92	457603	316	291
contig7494	#NAME?	614	gi|256862182|gb|ACV32626.1|trehalose 6-phosphate synthase [Diabolocatantops pinguis]	ACV32626	6.71739e-135	99	421394	204	203
contig5530	serine threonine protein kinase	889	gi|307199055|gb|EFN79779.1|NUAK family SNF1-like kinase 1 [Harpegnathos saltator]	EFN79779	7.05124e-135	83	301982	180	151
contig2950	ring finger protein 113a	1120	gi|307195659|gb|EFN77501.1|RING finger protein 113A [Harpegnathos saltator]	EFN77501	8.07781e-135	80	412149	295	237
contig993	isoform a	1632	gi|195379384|ref|XP_002048459.1|GJ13982 [Drosophila virilis] >gi|194155617|gb|EDW70801.1| GJ13982 [Drosophila virilis]	XP_002048459	9.38517e-135	73	426402	403	295
contig6749	cysteinyl-trna cytoplasmic-like	887	gi|340715109|ref|XP_003396062.1|PREDICTED: cysteinyl-tRNA synthetase, cytoplasmic-like [Bombus terrestris]	XP_003396062	1.03534e-134	80	422.55	295	237
contig7139	isoform a	1181	gi|242002946|ref|XP_002422552.1|conserved hypothetical protein [Pediculus humanus corporis] >gi|212505342|gb|EEB09814.1| conserved hypothetical protein [Pediculus humanus corporis]	XP_002422552	1.07154e-134	84	214157	133	113
contig1992	brefeldin a-inhibited guanine nucleotide-exchange protein 1-like	1337	gi|357631280|gb|EHJ78870.1|hypothetical protein KGM_10291 [Danaus plexippus]	EHJ78870	1.42315e-134	75	410609	349	265
contig3039	PREDICTED: hypothetical protein LOC551144 [Apis mellifera]	1233	gi|66549567|ref|XP_623543.1|PREDICTED: hypothetical protein LOC551144 [Apis mellifera]	XP_623543	1.51402e-134	89	411379	289	259
contig1408	isoform b	1093	gi|84782647|gb|ABC61672.1|cxpwmw03 [Periplaneta americana]	ABC61672	1.68501e-134	92	273478	165	152
contig4122	dynamin-1-like protein	1145	gi|383865004|ref|XP_003707967.1|PREDICTED: dynamin-1-like protein [Megachile rotundata]	XP_003707967	2.18731e-134	97	370933	194	189
contig1246	proteasome subunit alpha type-3	713	gi|359843272|gb|AEV89771.1|proteasome subunit alpha [Schistocerca gregaria]	AEV89771	2.58639e-134	100	402519	197	197
contig1727	alpha mannosidase	1050	gi|340713333|ref|XP_003395199.1|PREDICTED: mannosyl-oligosaccharide alpha-1,2-mannosidase isoform A-like isoform 2 [Bombus terrestris]	XP_003395199	3.63209e-134	92	417157	234	217
contig1901	rna-binding protein lark	938	gi|242007024|ref|XP_002424342.1|Arginine/serine-rich-splicing factor RSP31, putative [Pediculus humanus corporis] >gi|212507742|gb|EEB11604.1| Arginine/serine-rich-splicing factor RSP31, putative [Pediculus humanus corporis]	XP_002424342	3.93729e-134	87	407912	271	238
contig872	protein phosphatase pp2a 55 kda regulatory subunit-like isoform 2	802	gi|91089853|ref|XP_970874.1|PREDICTED: similar to protein phosphatase pp2a regulatory subunit b [Tribolium castaneum] >gi|270013647|gb|EFA10095.1| hypothetical protein TcasGA2_TC012273 [Tribolium castaneum]	XP_970874	6.66225e-134	99	410994	216	214
contig697	dolichyl-phosphate beta-glucosyltransferase-like	1216	gi|332375232|gb|AEE62757.1|unknown [Dendroctonus ponderosae]	AEE62757	1.06398e-133	79	410609	296	235
contig7141	h aca ribonucleoprotein complex subunit 4	962	gi|170041155|ref|XP_001848339.1|H/ACA ribonucleoprotein complex subunit 4 [Culex quinquefasciatus] >gi|167864704|gb|EDS28087.1| H/ACA ribonucleoprotein complex subunit 4 [Culex quinquefasciatus]	XP_001848339	2.13397e-133	90	413305	276	250
contig7504	PREDICTED: uncharacterized protein LOC100871601 [Apis florea]	972	gi|380014355|ref|XP_003691200.1|PREDICTED: uncharacterized protein LOC100871601 [Apis florea]	XP_003691200	3.95185e-133	90	269626	152	138
contig522	ras-related protein rab-5c	1512	gi|332017090|gb|EGI57889.1|Ras-related protein Rab-5C [Acromyrmex echinatior]	EGI57889	4.85083e-133	96	408297	214	206
contig2792	transportin 3	1155	gi|383865979|ref|XP_003708449.1|PREDICTED: transportin-3 [Megachile rotundata]	XP_003708449	5.27258e-133	84	285034	177	149
contig3786	ubiquitin thioesterase otubain-like	953	gi|156551583|ref|XP_001602110.1|PREDICTED: ubiquitin thioesterase otubain-like [Nasonia vitripennis]	XP_001602110	6.602e-133	85	397512	253	217
contig3012	calcium-transporting atpase type 2c member 1-like	898	gi|383848721|ref|XP_003699996.1|PREDICTED: calcium-transporting ATPase type 2C member 1-like [Megachile rotundata]	XP_003699996	1.38604e-132	85	423.32	287	246
contig5346	udp-glucose glycoprotein:glucosyltransferase	1487	gi|270007094|gb|EFA03542.1|hypothetical protein TcasGA2_TC013545 [Tribolium castaneum]	EFA03542	3.27348e-132	75	349747	337	253
contig2273	rna polymerase ii second largest subunit	698	gi|324120624|dbj|BAJ78703.1|RNA polymerase II second largest subunit [Nomadacris japonica]	BAJ78703	3.52408e-132	100	424861	202	202
contig538	ef-hand protein nucb1	1454	gi|350396846|ref|XP_003484686.1|PREDICTED: nucleobindin-2-like [Bombus impatiens]	XP_003484686	5.73043e-132	82	417542	358	297
contig4569	39s ribosomal protein mitochondrial	977	gi|156544155|ref|XP_001606134.1|PREDICTED: 39S ribosomal protein L15, mitochondrial-like [Nasonia vitripennis]	XP_001606134	1.66197e-131	83	400593	285	239
contig669	proliferating cell nuclear antigen	1109	gi|339721487|gb|AEJ89927.1|proliferating cell nuclear antigen [Litopenaeus vannamei] >gi|339721489|gb|AEJ89928.1| proliferating cell nuclear antigen [Litopenaeus vannamei]	AEJ89927	1.80609e-131	95	400979	217	208
contig6564	gtp binding protein	729	gi|242017187|ref|XP_002429073.1|GTP-binding protein, putative [Pediculus humanus corporis] >gi|212513937|gb|EEB16335.1| GTP-binding protein, putative [Pediculus humanus corporis]	XP_002429073	3.06607e-131	92	405986	242	223
contig6945	dynein heavy cytoplasmic	657	gi|307200994|gb|EFN80965.1|Dynein heavy chain, cytoplasmic [Harpegnathos saltator]	EFN80965	3.32919e-131	94	408683	219	206
contig2153	eukaryotic translation initiation factor 3 subunit a	2467	gi|307204931|gb|EFN83470.1|Eukaryotic translation initiation factor 3 subunit A [Harpegnathos saltator]	EFN83470	4.40586e-131	86	442.58	376	324
contig5409	phosphorylase b kinase gamma catalytic skeletal muscle isoform	944	gi|350401267|ref|XP_003486104.1|PREDICTED: hypothetical protein LOC100745483 [Bombus impatiens]	XP_003486104	4.66437e-131	77	421779	284	219
contig6334	n-alpha-acetyltransferase auxiliary subunit-like	822	gi|322794628|gb|EFZ17636.1|hypothetical protein SINV_12886 [Solenopsis invicta]	EFZ17636	6.4219e-131	86	404831	261	225
contig2381	insulin-degrading enzyme	1178	gi|91077850|ref|XP_971897.1|PREDICTED: similar to metalloprotease [Tribolium castaneum] >gi|270001475|gb|EEZ97922.1| hypothetical protein TcasGA2_TC000308 [Tribolium castaneum]	XP_971897	6.61261e-131	83	363614	289	242
contig2597	protein transport protein sec23a	929	gi|91086195|ref|XP_971475.1|PREDICTED: similar to protein transport protein sec23 [Tribolium castaneum] >gi|270009872|gb|EFA06320.1| hypothetical protein TcasGA2_TC009191 [Tribolium castaneum]	XP_971475	6.62437e-131	95	414461	212	203
contig642	ribosomal protein s6	852	gi|307095100|gb|ADN29856.1|putative 40S ribosomal protein S6 [Triatoma matogrossensis]	ADN29856	8.80363e-131	95	395201	231	221
contig1621	pre-mrna-splicing factor clf-	882	gi|242010267|ref|XP_002425890.1|pre-mRNA-splicing factor clf-1, putative [Pediculus humanus corporis] >gi|212509866|gb|EEB13152.1| pre-mRNA-splicing factor clf-1, putative [Pediculus humanus corporis]	XP_002425890	1.20054e-130	79	416772	293	232
contig2088	ras-related protein rab-7a-like	781	gi|332022976|gb|EGI63242.1|Ras-related protein Rab-7a [Acromyrmex echinatior]	EGI63242	2.42387e-130	95	391349	207	198
contig866	actin-related protein 3-like	636	gi|388523591|gb|AFK49794.1|actin, partial [Cryptocercus punctulatus]	AFK49794	2.61451e-130	100	397127	195	195
contig3487	ubiquitin conjugation factor e4 a-like	1160	gi|242018141|ref|XP_002429539.1|ubiquitin conjugation factor E4 A, putative [Pediculus humanus corporis] >gi|212514487|gb|EEB16801.1| ubiquitin conjugation factor E4 A, putative [Pediculus humanus corporis]	XP_002429539	2.79499e-130	73	295819	251	184
contig2794	isoform b	1868	gi|345493444|ref|XP_003427074.1|PREDICTED: traB domain-containing protein-like isoform 2 [Nasonia vitripennis]	XP_003427074	2.96004e-130	70	414075	427	301
contig2718	protein phosphatase 1b	1820	gi|307203220|gb|EFN82375.1|Protein phosphatase 1B [Harpegnathos saltator]	EFN82375	4.79416e-130	85	315464	196	168
contig4387	tyrosine-protein phosphatase 10d	1032	gi|307178534|gb|EFN67223.1|Tyrosine-protein phosphatase 10D [Camponotus floridanus]	EFN67223	5.01609e-130	86	338191	214	185
contig4292	proprotein convertase subtilisin kexin type	1090	gi|328722757|ref|XP_001947895.2|PREDICTED: furin-like protease 1, isoform 1-CRR-like [Acyrthosiphon pisum]	XP_001947895	6.19976e-130	82	413.69	264	217
contig3876	protein farnesyltransferase subunit beta	1476	gi|242019140|ref|XP_002430023.1|protein farnesyltransferase subunit beta, putative [Pediculus humanus corporis] >gi|212515085|gb|EEB17285.1| protein farnesyltransferase subunit beta, putative [Pediculus humanus corporis]	XP_002430023	1.39155e-129	77	406371	334	259
contig1993	beta-arrestin 1	743	gi|189233648|ref|XP_972556.2|PREDICTED: similar to beta-arrestin 1 [Tribolium castaneum]	XP_972556	2.35824e-129	88	396356	248	219
contig5535	phosphatidylinositol-4-phosphate 5-kinase type i	934	gi|307206949|gb|EFN84793.1|Phosphatidylinositol-4-phosphate 5-kinase type-1 alpha [Harpegnathos saltator]	EFN84793	5.29763e-129	97	407912	200	195
contig748	26s proteasome non-atpase regulatory subunit 8	875	gi|307169885|gb|EFN62394.1|26S proteasome non-ATPase regulatory subunit 8 [Camponotus floridanus]	EFN62394	6.25407e-129	86	391349	266	231
contig2486	ras-related c3 botulinum toxin substrate 1 (rho small gtp binding protein rac1)	988	gi|383858069|ref|XP_003704525.1|PREDICTED: ras-related protein Rac1-like [Megachile rotundata] >gi|307182200|gb|EFN69534.1| Ras-related protein Rac1 [Camponotus floridanus] >gi|307199440|gb|EFN80053.1| Ras-related protein Rac1 [Harpegnathos saltator] >gi|332026886|gb|EGI66987.1| Ras-related protein Rac1 [Acromyrmex echinatior]	XP_003704525	6.52919e-129	98	390193	192	190
contig4314	calcineurin a	704	gi|328719233|ref|XP_001945831.2|PREDICTED: serine/threonine-protein phosphatase 2B catalytic subunit 3-like [Acyrthosiphon pisum]	XP_001945831	6.52919e-129	97	398667	198	194
contig2380	tetraspanin-33-like isoform 1	2753	gi|91090188|ref|XP_966752.1|PREDICTED: similar to tetraspanin, putative [Tribolium castaneum] >gi|270013472|gb|EFA09920.1| hypothetical protein TcasGA2_TC012071 [Tribolium castaneum]	XP_966752	1.40886e-128	93	313153	175	163
contig2608	ef-hand domain-containing family member a2-like	917	gi|189234066|ref|XP_970272.2|PREDICTED: similar to conserved hypothetical protein [Tribolium castaneum]	XP_970272	1.47966e-128	82	397127	270	223
contig6653	formin-like protein cg32138-like	1129	gi|345485242|ref|XP_003425225.1|PREDICTED: formin-like protein CG32138-like isoform 1 [Nasonia vitripennis] >gi|345485244|ref|XP_003425226.1| PREDICTED: formin-like protein CG32138-like isoform 2 [Nasonia vitripennis]	XP_003425225	1.56586e-128	83	419853	293	245
contig1291	heterogeneous nuclear ribonucleoprotein a1	883	gi|133256|sp|P21522.1|ROA1_SCHAMRecName: Full=Heterogeneous nuclear ribonucleoprotein A1, A2/B1 homolog >gi|10107|emb|CAA38481.1| mammalian A1, A2 /B1 hnRNP homologue [Schistocerca americana]	P21522	1.8852e-128	96	390578	242	234
contig3622	pantothenate kinase 4	1390	gi|321460361|gb|EFX71404.1|hypothetical protein DAPPUDRAFT_327249 [Daphnia pulex]	EFX71404	2.01344e-128	82	288886	197	163
contig1018	tropomyosin invertebrate	2162	gi|389610581|dbj|BAM18902.1|tropomyosin 1 [Papilio polytes]	BAM18902	2.1608e-128	96	404.06	283	273
contig3175	myotubularin-related protein 9	1131	gi|321463122|gb|EFX74140.1|hypothetical protein DAPPUDRAFT_200262 [Daphnia pulex]	EFX74140	2.50862e-128	82	367081	263	217
contig2206	atp-binding cassette sub-family a member 3	2893	gi|328705811|ref|XP_001947916.2|PREDICTED: ATP-binding cassette sub-family A member 3-like [Acyrthosiphon pisum]	XP_001947916	3.19538e-128	55	288886	474	265
contig1759	bleomycin hydrolase	916	gi|157117599|ref|XP_001658845.1|bleomycin hydrolase [Aedes aegypti] >gi|108875989|gb|EAT40214.1| AAEL008041-PA [Aedes aegypti]	XP_001658845	5.42731e-128	81	394.43	259	211
contig847	phospholipid scramblase 1	1460	gi|357605731|gb|EHJ64756.1|hypothetical protein KGM_11873 [Danaus plexippus]	EHJ64756	7.6961e-128	89	392504	234	209
contig542	40s ribosomal protein sa	1045	gi|242013672|ref|XP_002427526.1|40S ribosomal protein SA, putative [Pediculus humanus corporis] >gi|212511928|gb|EEB14788.1| 40S ribosomal protein SA, putative [Pediculus humanus corporis]	XP_002427526	8.43908e-128	94	391734	207	196
contig189	innexin 3	663	gi|224381706|gb|ACN41955.1|innexin 3 [Schistocerca gregaria]	ACN41955	8.8427e-128	99	384.8	184	183
contig3798	alpha-2-macroglobulin receptor-associated	1084	gi|270002092|gb|EEZ98539.1|hypothetical protein TcasGA2_TC001043 [Tribolium castaneum]	EEZ98539	2.16453e-127	80	394.43	318	255
contig4518	peptidyl-prolyl cis-trans isomerase-like 4-like	1196	gi|380018663|ref|XP_003693245.1|PREDICTED: peptidyl-prolyl cis-trans isomerase-like 4-like [Apis florea]	XP_003693245	2.17289e-127	87	385571	249	218
contig2927	protein c1orf9-like protein	2970	gi|307190611|gb|EFN74593.1|Protein C1orf9-like protein [Camponotus floridanus]	EFN74593	2.27001e-127	55	443736	768	424
contig4999	succinyl- ligase	704	gi|91082037|ref|XP_970725.1|PREDICTED: similar to AGAP004744-PA [Tribolium castaneum]	XP_970725	2.43813e-127	89	391734	229	205
contig6548	actin-binding lim protein 1-like	964	gi|242017898|ref|XP_002429421.1|ablim, putative [Pediculus humanus corporis] >gi|212514347|gb|EEB16683.1| ablim, putative [Pediculus humanus corporis]	XP_002429421	3.19117e-127	89	405986	234	209
contig2056	surfeit 4-like protein	917	gi|157118919|ref|XP_001659248.1|surfeit locus protein [Aedes aegypti] >gi|94469220|gb|ABF18459.1| surfeit 4 cargo protein [Aedes aegypti] >gi|108875531|gb|EAT39756.1| AAEL008461-PA [Aedes aegypti]	XP_001659248	3.62242e-127	90	387882	258	233
contig3272	activator of 90 kda heat shock protein atpase homolog 1-like	1691	gi|383851150|ref|XP_003701102.1|PREDICTED: activator of 90 kDa heat shock protein ATPase homolog 1-like [Megachile rotundata]	XP_003701102	3.84294e-127	73	400208	345	252
contig452	ras-related protein rab-1a-like	1881	gi|91087113|ref|XP_975150.1|PREDICTED: similar to Rab-protein 1 CG3320-PA [Tribolium castaneum] >gi|270010550|gb|EFA06998.1| hypothetical protein TcasGA2_TC009965 [Tribolium castaneum]	XP_975150	5.76452e-127	97	396741	198	194
contig2912	transcription factor 25-like	1641	gi|270004997|gb|EFA01445.1|hypothetical protein TcasGA2_TC030734 [Tribolium castaneum]	EFA01445	5.80629e-127	64	409838	461	299
contig5555	threonyl-trna cytoplasmic-like	857	gi|328710126|ref|XP_001950747.2|PREDICTED: threonyl-tRNA synthetase, cytoplasmic-like [Acyrthosiphon pisum]	XP_001950747	6.04175e-127	88	396741	231	205
contig4468	neurocalcin homolog	1597	gi|66513911|ref|XP_392256.2|PREDICTED: neurocalcin homolog [Apis mellifera] >gi|340729152|ref|XP_003402872.1| PREDICTED: neurocalcin homolog [Bombus terrestris] >gi|350401556|ref|XP_003486190.1| PREDICTED: neurocalcin homolog [Bombus impatiens] >gi|380013863|ref|XP_003690965.1| PREDICTED: neurocalcin homolog [Apis florea] >gi|307170868|gb|EFN62979.1| Neurocalcin-like protein [Camponotus floridanu…	XP_392256	7.78466e-127	99	392504	190	189
contig4777	rna terminal phosphate cyclase domain 1	1098	gi|91087565|ref|XP_971161.1|PREDICTED: similar to RNA 3 terminal phosphate cyclase [Tribolium castaneum]	XP_971161	1.05677e-126	74	392119	335	250
contig3289	vesicle protein sorting-associated	893	gi|157124684|ref|XP_001654152.1|vesicle protein sorting-associated [Aedes aegypti] >gi|108882781|gb|EAT47006.1| AAEL001859-PA [Aedes aegypti]	XP_001654152	1.33803e-126	90	311997	182	164
contig1225	vacuolar protein sorting-associated protein 28 homolog	891	gi|350535829|ref|NP_001233024.1|uncharacterized protein LOC100169088 [Acyrthosiphon pisum] >gi|239792091|dbj|BAH72426.1| ACYPI009739 [Acyrthosiphon pisum]	NP_001233024	1.37566e-126	93	383645	214	201
contig1837	mortality factor 4 like 1	1381	gi|270001152|gb|EEZ97599.1|hypothetical protein TcasGA2_TC011468 [Tribolium castaneum]	EEZ97599	1.43562e-126	78	394.43	321	251
contig1432	sec14-like protein 1	1156	gi|242003549|ref|XP_002422770.1|conserved hypothetical protein [Pediculus humanus corporis] >gi|212505613|gb|EEB10032.1| conserved hypothetical protein [Pediculus humanus corporis]	XP_002422770	1.46563e-126	74	340887	264	196
contig444	ras-related protein rab-10	754	gi|332031583|gb|EGI71055.1|Ras-related protein Rab-10 [Acromyrmex echinatior]	EGI71055	1.695e-126	96	375941	201	193
contig4199	isoform b	920	gi|193610498|ref|XP_001946246.1|PREDICTED: uncharacterized protein ZK1073.1-like [Acyrthosiphon pisum]	XP_001946246	1.72712e-126	87	354369	220	192
contig3005	transcription elongation factor spt5-like isoform 2	652	gi|380016442|ref|XP_003692194.1|PREDICTED: transcription elongation factor SPT5-like isoform 3 [Apis florea]	XP_003692194	1.79037e-126	93	405601	217	203
contig667	isoform a	1021	gi|242024491|ref|XP_002432661.1|GTP-binding protein SAR1B, putative [Pediculus humanus corporis] >gi|212518131|gb|EEB19923.1| GTP-binding protein SAR1B, putative [Pediculus humanus corporis]	XP_002432661	2.10141e-126	97	384415	193	189
contig643	ribosomal protein l10ae	735	gi|70909669|emb|CAJ17257.1|ribosomal protein L10Ae [Cicindela littoralis]	CAJ17257	2.22261e-126	96	381333	217	209
contig4851	ca2+ calmodulin-dependent protein kinase ii	603	gi|322510312|gb|ADX05541.1|calcium/calmodulin-dependent protein kinase II isoform A [Periplaneta americana]	ADX05541	2.33239e-126	100	389037	189	189
contig611	programmed cell death-involved	3257	gi|242008593|ref|XP_002425087.1|conserved hypothetical protein [Pediculus humanus corporis] >gi|212508752|gb|EEB12349.1| conserved hypothetical protein [Pediculus humanus corporis]	XP_002425087	2.51473e-126	84	413305	297	251
contig4529	ras-like gtp-binding protein rho1	1049	gi|322789052|gb|EFZ14510.1|hypothetical protein SINV_15432 [Solenopsis invicta]	EFZ14510	2.7182e-126	95	383259	195	187
contig2370	ras-like gtp-binding protein rho1	806	gi|345481856|ref|XP_003424472.1|PREDICTED: ras-like GTP-binding protein Rho1 [Nasonia vitripennis]	XP_003424472	4.15334e-126	100	382104	186	186
contig3906	pescadillo homolog	694	gi|270016932|gb|EFA13378.1|hypothetical protein TcasGA2_TC002330 [Tribolium castaneum]	EFA13378	6.51091e-126	93	383259	212	199
contig4349	ubiquitin carboxyl-terminal hydrolase 5	949	gi|383863689|ref|XP_003707312.1|PREDICTED: ubiquitin carboxyl-terminal hydrolase 5 [Megachile rotundata]	XP_003707312	7.61761e-126	78	402905	304	239
contig2682	mannose-1-phosphate guanyltransferase	1085	gi|270010892|gb|EFA07340.1|hypothetical protein TcasGA2_TC015936 [Tribolium castaneum]	EFA07340	9.50314e-126	75	320857	253	191
contig1289	gag-pol polyprotein	2237	gi|189239728|ref|XP_001807662.1|PREDICTED: similar to putative gag-pol protein [Tribolium castaneum] >gi|270010757|gb|EFA07205.1| hypothetical protein TcasGA2_TC010212 [Tribolium castaneum]	XP_001807662	1.15503e-125	63	323168	339	215
contig4609	golgi apparatus protein 1-like	1814	gi|345486022|ref|XP_001605655.2|PREDICTED: Golgi apparatus protein 1-like [Nasonia vitripennis]	XP_001605655	1.18594e-125	71	422165	354	253
contig177	carnitine o-acetyltransferase	1357	gi|260793555|ref|XP_002591777.1|hypothetical protein BRAFLDRAFT_83552 [Branchiostoma floridae] >gi|229276987|gb|EEN47788.1| hypothetical protein BRAFLDRAFT_83552 [Branchiostoma floridae]	XP_002591777	1.18911e-125	69	401364	390	272
contig7767	cleavage and polyadenylation specificity factor subunit 3	570	gi|322786053|gb|EFZ12664.1|hypothetical protein SINV_01905 [Solenopsis invicta]	EFZ12664	1.43704e-125	99	392889	189	188
contig2844	proteasome subunit beta 7	1091	gi|357604314|gb|EHJ64129.1|proteasome subunit beta 7 [Danaus plexippus]	EHJ64129	1.73114e-125	92	385956	217	200
contig4354	breast cancer anti-estrogen resistance protein 3-like	1463	gi|242011168|ref|XP_002426327.1|conserved hypothetical protein [Pediculus humanus corporis] >gi|212510404|gb|EEB13589.1| conserved hypothetical protein [Pediculus humanus corporis]	XP_002426327	1.73416e-125	79	408297	319	253
contig6095	macrophage erythroblast attacher-like isoform 1	657	gi|307171438|gb|EFN63282.1|Macrophage erythroblast attacher [Camponotus floridanus]	EFN63282	2.73717e-125	90	383645	215	195
contig2121	rna binding homolog 1	3607	gi|375161470|gb|AFA41503.1|stau [Laodelphax striatella]	AFA41503	3.55948e-125	68	265774	272	186
contig4305	synovial apoptosis inhibitor synoviolin	684	gi|91087035|ref|XP_974421.1|PREDICTED: similar to synoviolin [Tribolium castaneum] >gi|270010520|gb|EFA06968.1| hypothetical protein TcasGA2_TC009927 [Tribolium castaneum]	XP_974421	6.07317e-125	94	389423	227	215
contig1077	caax prenyl protease 1 homolog	796	gi|283483330|emb|CAX20735.1|putative CAAX prenyl protease [Chorthippus parallelus]	CAX20735	6.41377e-125	98	259.61	135	133
contig3739	e3 ubiquitin-protein ligase ubr3	787	gi|307214877|gb|EFN89745.1|E3 ubiquitin-protein ligase UBR3 [Harpegnathos saltator]	EFN89745	6.46487e-125	80	392119	269	216
contig1561	potassium channel subfamily k member 1	1675	gi|321457297|gb|EFX68386.1|hypothetical protein DAPPUDRAFT_218276 [Daphnia pulex]	EFX68386	1.01852e-124	74	394815	334	248
contig880	carbonyl reductase	1296	gi|346471833|gb|AEO35761.1|hypothetical protein [Amblyomma maculatum]	AEO35761	1.04609e-124	80	386726	275	221
contig2189	hypoxia up-regulated protein 1-like	851	gi|345491538|ref|XP_003426636.1|PREDICTED: hypoxia up-regulated protein 1-like isoform 4 [Nasonia vitripennis]	XP_003426636	1.39432e-124	83	401364	283	236
contig5228	pantothenate kinase mitochondrial-like	931	gi|380024634|ref|XP_003696098.1|PREDICTED: pantothenate kinase 2, mitochondrial-like [Apis florea]	XP_003696098	1.42234e-124	83	386341	248	208
contig2325	phenylalanyl-trna synthetase beta chain	961	gi|189234855|ref|XP_001813322.1|PREDICTED: similar to phenylalanyl-tRNA synthetase beta chain [Tribolium castaneum]	XP_001813322	1.43673e-124	84	383645	256	217
contig6131	probable cation-transporting atpase 13a1-like	824	gi|380029441|ref|XP_003698381.1|PREDICTED: LOW QUALITY PROTEIN: probable cation-transporting ATPase 13A1-like [Apis florea]	XP_003698381	1.7498e-124	78	402905	279	220
contig6166	eukaryotic translation initiation factor 6	797	gi|48094369|ref|XP_392115.1|PREDICTED: eukaryotic translation initiation factor 6 isoform 1 [Apis mellifera]	XP_392115	1.85868e-124	93	378252	215	200
contig3083	dynein heavy chain	1233	gi|195167932|ref|XP_002024786.1|GL17927 [Drosophila persimilis] >gi|194108216|gb|EDW30259.1| GL17927 [Drosophila persimilis]	XP_002024786	2.95008e-124	96	396741	207	199
contig4983	wd40 repeat-containing protein smu1-like	632	gi|91077350|ref|XP_974996.1|PREDICTED: similar to WD repeat protein 61 [Tribolium castaneum] >gi|270002100|gb|EEZ98547.1| hypothetical protein TcasGA2_TC001051 [Tribolium castaneum]	XP_974996	3.16611e-124	97	384.8	196	191
contig135	lipase 3-like	1348	gi|189236685|ref|XP_001813143.1|PREDICTED: similar to AGAP003501-PA [Tribolium castaneum] >gi|270005168|gb|EFA01616.1| hypothetical protein TcasGA2_TC007185 [Tribolium castaneum]	XP_001813143	3.77773e-124	69	390963	357	248
contig6357	synaptosomal-associated protein 25-like isoform 1	893	gi|380025695|ref|XP_003696604.1|PREDICTED: synaptosomal-associated protein 25-like [Apis florea]	XP_003696604	4.03526e-124	93	377481	210	197
contig1450	ubiquitin-conjugating enzyme e2 o	848	gi|328776144|ref|XP_001120701.2|PREDICTED: hypothetical protein LOC724799 [Apis mellifera]	XP_001120701	4.15622e-124	88	408297	260	230
contig4950	probable cation-transporting atpase 13a1-like	1133	gi|383857297|ref|XP_003704141.1|PREDICTED: probable cation-transporting ATPase 13A1-like [Megachile rotundata]	XP_003704141	4.39994e-124	77	338961	263	204
contig3400	mps one binder kinase activator-like 1	724	gi|345489125|ref|XP_001604409.2|PREDICTED: mps one binder kinase activator-like 1-like [Nasonia vitripennis]	XP_001604409	4.47943e-124	100	375.17	176	176
contig3292	histone deacetylase	583	gi|170070248|ref|XP_001869513.1|histone deacetylase [Culex quinquefasciatus] >gi|167866142|gb|EDS29525.1| histone deacetylase [Culex quinquefasciatus]	XP_001869513	5.37312e-124	100	375.17	177	177
contig2337	golgi reassembly-stacking protein 2	1949	gi|156544303|ref|XP_001607136.1|PREDICTED: Golgi reassembly-stacking protein 2-like [Nasonia vitripennis]	XP_001607136	5.9549e-124	91	396741	218	199
contig299	splicing factor u2af 38 kda subunit	1247	gi|242014352|ref|XP_002427855.1|Splicing factor U2Af 38 kDa subunit, putative [Pediculus humanus corporis] >gi|212512324|gb|EEB15117.1| Splicing factor U2Af 38 kDa subunit, putative [Pediculus humanus corporis]	XP_002427855	6.1869e-124	98	380563	179	177
contig7175	sodium-coupled monocarboxylate transporter 1-like	1163	gi|261873667|gb|ACY03365.1|potassium/glucose cotransporter [Dysdercus peruvianus]	ACY03365	6.26028e-124	77	388267	318	247
contig1117	calumenin	1468	gi|242005220|ref|XP_002423469.1|Calumenin precursor, putative [Pediculus humanus corporis] >gi|212506557|gb|EEB10731.1| Calumenin precursor, putative [Pediculus humanus corporis]	XP_002423469	6.43046e-124	86	388652	269	233
contig2437	integrator complex subunit 11-like	609	gi|383859338|ref|XP_003705152.1|PREDICTED: integrator complex subunit 11-like isoform 2 [Megachile rotundata]	XP_003705152	7.0418e-124	97	380563	189	184
contig5764	sodium hydrogen exchanger 8	812	gi|332019253|gb|EGI59762.1|Sodium/hydrogen exchanger 8 [Acromyrmex echinatior]	EGI59762	7.78094e-124	84	392889	258	219
contig636	troponin t-like	1196	gi|91076896|ref|XP_976237.1|PREDICTED: similar to upheld CG7107-PG isoform 8 [Tribolium castaneum]	XP_976237	9.35906e-124	93	387111	291	271
contig2000	serine threonine-protein kinase 3	720	gi|157113643|ref|XP_001652034.1|serine/threonine protein kinase [Aedes aegypti] >gi|108877616|gb|EAT41841.1| AAEL006539-PA [Aedes aegypti]	XP_001652034	1.29894e-123	85	387497	247	212
contig3679	nf-x1-type zinc finger protein nfxl1	1409	gi|242022486|ref|XP_002431671.1|nuclear transcription factor, X-box binding protein, putative [Pediculus humanus corporis] >gi|212516979|gb|EEB18933.1| nuclear transcription factor, X-box binding protein, putative [Pediculus humanus corporis]	XP_002431671	1.4208e-123	77	249595	187	145
contig3995	ribosomal protein s9	693	gi|332374562|gb|AEE62422.1|unknown [Dendroctonus ponderosae]	AEE62422	1.4406e-123	96	370163	194	188
contig3857	carboxypeptidase	959	gi|336445094|gb|AEI58644.1|carboxypeptidase [Eupolyphaga sinensis]	AEI58644	2.301e-123	75	378637	319	241
contig1761	kiaa0152 homolog precursor	2849	gi|383861952|ref|XP_003706448.1|PREDICTED: malectin-B-like [Megachile rotundata]	XP_003706448	3.47086e-123	83	399053	261	218
contig202	inactive hydroxysteroid dehydrogenase-like protein 1-like	2211	gi|270007885|gb|EFA04333.1|hypothetical protein TcasGA2_TC014627 [Tribolium castaneum]	EFA04333	4.66435e-123	82	393.66	279	231
contig1413	vacuolar protein sorting-associated protein 29-like	1085	gi|383861650|ref|XP_003706298.1|PREDICTED: vacuolar protein sorting-associated protein 29-like [Megachile rotundata]	XP_003706298	5.19729e-123	97	376711	189	185
contig1089	probable g-protein coupled receptor 158	863	gi|340712740|ref|XP_003394913.1|PREDICTED: hypothetical protein LOC100651195 [Bombus terrestris]	XP_003394913	6.05516e-123	90	394045	221	201
contig3745	tyrosine-protein kinase csk-like	1115	gi|242004886|ref|XP_002423307.1|cAMP-dependent protein kinase catalytic subunit, putative [Pediculus humanus corporis] >gi|212506316|gb|EEB10569.1| cAMP-dependent protein kinase catalytic subunit, putative [Pediculus humanus corporis]	XP_002423307	2.27107e-122	91	383259	211	194
contig1194	isoform a	1776	gi|193580238|ref|XP_001947173.1|PREDICTED: hypothetical protein LOC100167353 [Acyrthosiphon pisum]	XP_001947173	2.29223e-122	65	394045	449	292
contig6483	rna-binding protein 15b	1038	gi|383858004|ref|XP_003704493.1|PREDICTED: uncharacterized protein LOC100876513 [Megachile rotundata]	XP_003704493	3.05642e-122	82	393.66	323	267
contig4203	phosphatidylinositol transfer protein alpha isoform-like	876	gi|156544540|ref|XP_001607806.1|PREDICTED: phosphatidylinositol transfer protein alpha isoform-like [Nasonia vitripennis]	XP_001607806	3.29378e-122	90	320087	184	166
contig2949	catsup protein	1607	gi|340719566|ref|XP_003398221.1|PREDICTED: histidine-rich membrane protein KE4 homolog 2-like [Bombus terrestris]	XP_003398221	3.34001e-122	68	389037	401	273
contig246	nuclear protein localization protein 4 homolog	840	gi|383861559|ref|XP_003706253.1|PREDICTED: nuclear protein localization protein 4 homolog [Megachile rotundata]	XP_003706253	3.65028e-122	79	388267	281	224
contig1023	nadh dehydrogenase flavoprotein mitochondrial	907	gi|91079340|ref|XP_969318.1|PREDICTED: similar to CG5703 CG5703-PA [Tribolium castaneum] >gi|270004890|gb|EFA01338.1| NADH dehydrogenase (ubiquinone) flavoprotein 2 [Tribolium castaneum]	XP_969318	5.95452e-122	83	373244	243	204
contig597	lissencephaly-1 homolog	825	gi|156544931|ref|XP_001603881.1|PREDICTED: lissencephaly-1 homolog [Nasonia vitripennis]	XP_001603881	6.39295e-122	95	378252	218	208
contig3815	integrin beta-ps	1150	gi|242023700|ref|XP_002432269.1|myospheroid protein, putative [Pediculus humanus corporis] >gi|212517678|gb|EEB19531.1| myospheroid protein, putative [Pediculus humanus corporis]	XP_002432269	1.26929e-121	72	396741	333	243
contig2791	udp-glucose 6-dehydrogenase-like	1190	gi|328792019|ref|XP_396801.3|PREDICTED: UDP-glucose 6-dehydrogenase-like [Apis mellifera]	XP_396801	1.42207e-121	91	385571	215	196
contig1639	glucosidase 2 subunit beta	2656	gi|242015614|ref|XP_002428448.1|glucosidase 2 subunit beta precursor, putative [Pediculus humanus corporis] >gi|212513060|gb|EEB15710.1| glucosidase 2 subunit beta precursor, putative [Pediculus humanus corporis]	XP_002428448	1.43414e-121	67	404.06	473	319
contig3201	succinyl- ligase subunit alpha	694	gi|157114411|ref|XP_001652258.1|succinyl-CoA synthetase small subunit, putative [Aedes aegypti] >gi|157114413|ref|XP_001652259.1| succinyl-CoA synthetase small subunit, putative [Aedes aegypti] >gi|157114415|ref|XP_001652260.1| succinyl-CoA synthetase small subunit, putative [Aedes aegypti] >gi|94468890|gb|ABF18294.1| succinyl-CoA synthetase alpha subunit [Aedes aegypti] >gi|108877302|gb|EAT41527…	XP_001652258	1.47033e-121	90	372474	231	208
contig2600	isoform c	1823	gi|328700379|ref|XP_001944803.2|PREDICTED: neurogenic locus notch homolog protein 1-like [Acyrthosiphon pisum]	XP_001944803	1.6278e-121	59	387497	424	251
contig3782	elongation of very long chain fatty acids protein 6-like	985	gi|340726972|ref|XP_003401825.1|PREDICTED: elongation of very long chain fatty acids protein 6-like [Bombus terrestris] >gi|350414316|ref|XP_003490277.1| PREDICTED: elongation of very long chain fatty acids protein 6-like [Bombus impatiens]	XP_003401825	1.72187e-121	91	375.17	210	192
contig4816	peroxiredoxin 4 precursor	990	gi|209171295|gb|ACI42882.1|peroxiredoxin 4 precursor [Biomphalaria glabrata]	ACI42882	1.91446e-121	85	373244	226	194
contig1858	peptidylglycine alpha-hydroxylating monooxygenase	1851	gi|170027931|ref|XP_001841850.1|conserved hypothetical protein [Culex quinquefasciatus] >gi|167868320|gb|EDS31703.1| conserved hypothetical protein [Culex quinquefasciatus]	XP_001841850	1.93432e-121	77	273478	196	152
contig3573	bestrophin 2	969	gi|357631554|gb|EHJ79024.1|hypothetical protein KGM_15372 [Danaus plexippus]	EHJ79024	2.96007e-121	82	387111	261	215
contig2539	ribosomal protein l9	658	gi|383855254|ref|XP_003703131.1|PREDICTED: 60S ribosomal protein L9-like [Megachile rotundata]	XP_003703131	2.97133e-121	97	365925	189	184
contig6558	myosin-viia- partial	557	gi|380030845|ref|XP_003699050.1|PREDICTED: myosin-VIIa-like, partial [Apis florea]	XP_003699050	3.14607e-121	97	371318	185	181
contig3454	venom dipeptidyl peptidase 4-like	1145	gi|242005492|ref|XP_002423599.1|Dipeptidyl peptidase 4, putative [Pediculus humanus corporis] >gi|212506747|gb|EEB10861.1| Dipeptidyl peptidase 4, putative [Pediculus humanus corporis]	XP_002423599	3.39731e-121	84	389808	247	209
contig3732	f-box only protein 21-like	1637	gi|156546078|ref|XP_001601019.1|PREDICTED: F-box only protein 21-like [Nasonia vitripennis]	XP_001601019	5.45086e-121	55	393.66	541	300
contig2089	signal recognition particle receptor subunit alpha-like protein	1074	gi|332018340|gb|EGI58945.1|Signal recognition particle receptor subunit alpha-like protein [Acromyrmex echinatior]	EGI58945	5.5479e-121	76	383645	282	217
contig330	wd repeat-containing protein 47-like	1289	gi|345495969|ref|XP_001601614.2|PREDICTED: WD repeat-containing protein 47-like, partial [Nasonia vitripennis]	XP_001601614	6.11645e-121	95	377096	196	188
contig1205	dnaj homolog subfamily c member 1-like	1960	gi|307169909|gb|EFN62418.1|DnaJ-like protein subfamily C member 1 [Camponotus floridanus]	EFN62418	9.88994e-121	69	390578	430	300
contig5907	spectrin beta chain	824	gi|340719014|ref|XP_003397953.1|PREDICTED: spectrin beta chain-like [Bombus terrestris]	XP_003397953	1.04207e-120	98	405216	253	249
contig2039	rho-associated protein kinase 2	1101	gi|307212717|gb|EFN88393.1|Rho-associated protein kinase 2 [Harpegnathos saltator]	EFN88393	1.50608e-120	94	403.29	210	198
contig3063	palmitoyl-protein thioesterase 1	817	gi|260797221|ref|XP_002593602.1|hypothetical protein BRAFLDRAFT_128749 [Branchiostoma floridae] >gi|229278828|gb|EEN49613.1| hypothetical protein BRAFLDRAFT_128749 [Branchiostoma floridae]	XP_002593602	3.48423e-120	78	369777	266	210
contig3085	acyl-protein thioesterase 1-like	859	gi|307177259|gb|EFN66437.1|Acyl-protein thioesterase 2 [Camponotus floridanus]	EFN66437	4.37562e-120	90	367081	212	192
contig1733	60s ribosomal protein l11-like	672	gi|149898923|gb|ABR27976.1|ribosomal protein L11 [Triatoma infestans]	ABR27976	4.88665e-120	98	363229	180	178
contig1967	cg2446 cg2446-pc	885	gi|332022829|gb|EGI63102.1|hypothetical protein G5I_08549 [Acromyrmex echinatior]	EGI63102	4.98899e-120	80	371703	284	229
contig3198	probable gdp-l-fucose synthase-like	935	gi|383858985|ref|XP_003704979.1|PREDICTED: probable GDP-L-fucose synthase-like [Megachile rotundata]	XP_003704979	5.24063e-120	87	363229	223	195
contig2114	syntaxin-like protein	1183	gi|91078614|ref|XP_967493.1|PREDICTED: similar to syntaxin-like protein [Tribolium castaneum]	XP_967493	1.20393e-119	87	371703	237	208
contig6073	protein rop-like isoform 1	733	gi|242020286|ref|XP_002430586.1|protein ROP, putative [Pediculus humanus corporis] >gi|212515758|gb|EEB17848.1| protein ROP, putative [Pediculus humanus corporis]	XP_002430586	1.49335e-119	96	377096	195	189
contig901	ubiquitin domain-containing protein 2-like	825	gi|91078068|ref|XP_971672.1|PREDICTED: similar to ubiquitin domain-containing protein 1 [Tribolium castaneum] >gi|270002315|gb|EEZ98762.1| hypothetical protein TcasGA2_TC001326 [Tribolium castaneum]	XP_971672	1.91754e-119	91	365.54	220	201
contig480	low quality protein: talin-2-like	912	gi|322778856|gb|EFZ09272.1|hypothetical protein SINV_10861 [Solenopsis invicta]	EFZ09272	3.10765e-119	86	399823	303	263
contig5680	cytoplasmic fmr1-interacting protein	681	gi|170064454|ref|XP_001867531.1|cytoplasmic FMR1-interacting protein [Culex quinquefasciatus] >gi|167881861|gb|EDS45244.1| cytoplasmic FMR1-interacting protein [Culex quinquefasciatus]	XP_001867531	3.72343e-119	95	372474	190	182
contig889	elongation of very long chain fatty acids protein aael008004-like	1955	gi|156553610|ref|XP_001599914.1|PREDICTED: elongation of very long chain fatty acids protein AAEL008004-like [Nasonia vitripennis]	XP_001599914	6.98807e-119	88	382489	232	206
contig3762	protein strawberry notch-like	1136	gi|307179792|gb|EFN67982.1|Protein strawberry notch [Camponotus floridanus]	EFN67982	7.1703e-119	92	394045	225	208
contig3693	nadh dehydrogenase iron-sulfur protein mitochondrial	1039	gi|91079210|ref|XP_966588.1|PREDICTED: similar to AGAP006456-PA [Tribolium castaneum] >gi|270004834|gb|EFA01282.1| hypothetical protein TcasGA2_TC002817 [Tribolium castaneum]	XP_966588	8.34183e-119	85	367466	254	218
contig4684	ras-related protein rab-4b-like	1334	gi|195425455|ref|XP_002061020.1|GK10719 [Drosophila willistoni] >gi|194157105|gb|EDW72006.1| GK10719 [Drosophila willistoni]	XP_002061020	1.0276e-118	92	367081	213	196
contig2779	acyloxyacyl hydrolase	1151	gi|91076608|ref|XP_969018.1|PREDICTED: similar to acyloxyacyl hydrolase [Tribolium castaneum] >gi|270002377|gb|EEZ98824.1| hypothetical protein TcasGA2_TC004431 [Tribolium castaneum]	XP_969018	1.24037e-118	70	378252	346	245
contig3643	cg3652	741	gi|91081125|ref|XP_975535.1|PREDICTED: similar to CG3652 CG3652-PA [Tribolium castaneum]	XP_975535	1.26504e-118	89	361688	220	196
contig1503	interferon-related developmental regulator 1-like	3561	gi|242004839|ref|XP_002423284.1|conserved hypothetical protein [Pediculus humanus corporis] >gi|212506286|gb|EEB10546.1| conserved hypothetical protein [Pediculus humanus corporis]	XP_002423284	1.35036e-118	74	398282	438	325
contig1451	60s ribosomal protein l7a	1008	gi|62083327|gb|AAX62388.1|ribosomal protein L7a [Lysiphlebus testaceipes]	AAX62388	1.95768e-118	91	366696	238	218
contig3897	tbc1 domain family member 23-like	1018	gi|91080259|ref|XP_973356.1|PREDICTED: similar to CG4552 CG4552-PA [Tribolium castaneum] >gi|270005620|gb|EFA02068.1| hypothetical protein TcasGA2_TC007702 [Tribolium castaneum]	XP_973356	3.17587e-118	74	380178	318	238
contig977	endoplasmic reticulum-golgi intermediate compartment protein 2-like	1132	gi|307188057|gb|EFN72889.1|Endoplasmic reticulum-Golgi intermediate compartment protein 2 [Camponotus floridanus]	EFN72889	3.61221e-118	81	264233	197	161
contig6840	elongation of very long chain fatty acids protein 4-like	872	gi|350397539|ref|XP_003484909.1|PREDICTED: elongation of very long chain fatty acids protein 4-like [Bombus impatiens]	XP_003484909	4.89241e-118	75	365.54	286	216
contig2253	mitochondrial ubiquitin ligase activator of nfkb 1-like	1175	gi|383857062|ref|XP_003704025.1|PREDICTED: mitochondrial ubiquitin ligase activator of nfkb 1-like [Megachile rotundata]	XP_003704025	5.06156e-118	74	370548	340	252
contig249	adp-ribosylation factor 1	2164	gi|17136866|ref|NP_476955.1|ADP ribosylation factor 79F, isoform B [Drosophila melanogaster] >gi|24668762|ref|NP_730757.1| ADP ribosylation factor 79F, isoform A [Drosophila melanogaster] >gi|24668769|ref|NP_730758.1| ADP ribosylation factor 79F, isoform C [Drosophila melanogaster] >gi|24668773|ref|NP_730759.1| ADP ribosylation factor 79F, isoform H [Drosophila melanogaster] >gi|24668777|ref|NP_7…	NP_476955	6.86526e-118	100	375555	182	182
contig2434	proteasome subunit beta type-3-like	693	gi|328785087|ref|XP_624958.3|PREDICTED: proteasome subunit beta type-3-like [Apis mellifera]	XP_624958	8.3727e-118	92	355.91	202	187
contig4191	sodium potassium calcium exchanger nckx30c-like	813	gi|242009381|ref|XP_002425466.1|conserved hypothetical protein [Pediculus humanus corporis] >gi|212509302|gb|EEB12728.1| conserved hypothetical protein [Pediculus humanus corporis]	XP_002425466	8.83052e-118	94	360533	197	187
contig1697	adp-ribosylation factor 2-like	926	gi|312374941|gb|EFR22400.1|hypothetical protein AND_15307 [Anopheles darlingi]	EFR22400	9.49175e-118	97	360533	180	176
contig2034	integrin-linked protein kinase-like	793	gi|156537021|ref|XP_001608305.1|PREDICTED: integrin-linked protein kinase-like [Nasonia vitripennis]	XP_001608305	1.07629e-117	91	368622	203	186
contig484	low quality protein: reticulocalbin-2-like	1600	gi|242011204|ref|XP_002426345.1|restculocalbin-2 precursor, putative [Pediculus humanus corporis] >gi|212510422|gb|EEB13607.1| restculocalbin-2 precursor, putative [Pediculus humanus corporis]	XP_002426345	1.26975e-117	73	374.4	333	244
contig298	delta -desaturase	2246	gi|156549403|ref|XP_001602540.1|PREDICTED: acyl-CoA Delta(11) desaturase-like isoform 1 [Nasonia vitripennis] >gi|345487257|ref|XP_003425659.1| PREDICTED: acyl-CoA Delta(11) desaturase-like isoform 2 [Nasonia vitripennis]	XP_001602540	1.38175e-117	74	382489	326	242
contig1845	atp-binding cassette sub-family g member 1-like	1601	gi|189236397|ref|XP_971210.2|PREDICTED: similar to CG17646 CG17646-PA [Tribolium castaneum] >gi|270005417|gb|EFA01865.1| hypothetical protein TcasGA2_TC007470 [Tribolium castaneum]	XP_971210	1.49606e-117	66	384415	406	272
contig3135	protein mo25	622	gi|157133100|ref|XP_001656175.1|hypothetical protein AaeL_AAEL002924 [Aedes aegypti] >gi|108881603|gb|EAT45828.1| AAEL002924-PB [Aedes aegypti]	XP_001656175	1.65332e-117	98	359762	205	202
contig731	nuclear export mediator factor nemf homolog	1680	gi|345495372|ref|XP_001603770.2|PREDICTED: nuclear export mediator factor NEMF homolog [Nasonia vitripennis]	XP_001603770	2.5735e-117	86	391734	279	240
contig1910	endoplasmic reticulum mannosyl-oligosaccharide -alpha-mannosidase-like	1298	gi|307186393|gb|EFN72027.1|Endoplasmic reticulum mannosyl-oligosaccharide 1,2-alpha-mannosidase [Camponotus floridanus]	EFN72027	2.60766e-117	67	379022	373	252
contig89	serine protease easter	1932	gi|307192555|gb|EFN75743.1|Serine protease easter [Harpegnathos saltator]	EFN75743	2.63343e-117	78	376711	281	220
contig2606	glutamine synthetase 2 cytoplasmic-like	940	gi|359843246|gb|AEV89758.1|glutamine synthetase [Schistocerca gregaria]	AEV89758	2.80955e-117	100	366696	175	175
contig1353	isoform a	803	gi|328716357|ref|XP_003245908.1|PREDICTED: hypothetical protein LOC100164358 [Acyrthosiphon pisum]	XP_003245908	4.64874e-117	77	370163	269	209
contig3020	a kinase anchor protein	1098	gi|242010558|ref|XP_002426032.1|KH domain-containing protein C56G2.1, putative [Pediculus humanus corporis] >gi|212510042|gb|EEB13294.1| KH domain-containing protein C56G2.1, putative [Pediculus humanus corporis]	XP_002426032	4.84786e-117	79	379407	306	243
contig6130	partitioning defective 6 homolog gamma-like	862	gi|193666982|ref|XP_001949198.1|PREDICTED: partitioning defective protein 6-like [Acyrthosiphon pisum]	XP_001949198	5.2483e-117	90	360147	221	201
contig1430	cg5976	1339	gi|261335972|emb|CBH09257.1|putative CG5976 [Heliconius melpomene]	CBH09257	8.52227e-117	71	369777	328	236
contig3683	alpha- -mannosyltransferase alg9-like	987	gi|345488416|ref|XP_003425903.1|PREDICTED: alpha-1,2-mannosyltransferase ALG9-like isoform 2 [Nasonia vitripennis]	XP_003425903	9.09562e-117	77	371318	331	256
contig4827	cytochrome c-1	1378	gi|189235816|ref|XP_972044.2|PREDICTED: similar to AGAP006936-PA [Tribolium castaneum]	XP_972044	1.29088e-116	90	368237	249	226
contig1587	dna damage-binding protein 1	772	gi|242010743|ref|XP_002426118.1|DNA damage-binding protein, putative [Pediculus humanus corporis] >gi|212510165|gb|EEB13380.1| DNA damage-binding protein, putative [Pediculus humanus corporis]	XP_002426118	2.85258e-116	95	331643	177	169
contig565	adp-ribosylation factor-like protein 1-like	881	gi|110757619|ref|XP_001120141.1|PREDICTED: ADP-ribosylation factor-like protein 1-like isoform 1 [Apis mellifera] >gi|380019913|ref|XP_003693845.1| PREDICTED: ADP-ribosylation factor-like protein 1-like isoform 1 [Apis florea] >gi|383855768|ref|XP_003703382.1| PREDICTED: ADP-ribosylation factor-like protein 1-like [Megachile rotundata]	XP_001120141	4.1278e-116	97	353214	180	176
contig1459	eukaryotic translation initiation factor 4 gamma 2-like	988	gi|242005887|ref|XP_002423791.1|eukaryotic translation initiation factor 4 gamma, putative [Pediculus humanus corporis] >gi|212507007|gb|EEB11053.1| eukaryotic translation initiation factor 4 gamma, putative [Pediculus humanus corporis]	XP_002423791	4.22892e-116	79	380563	330	263
contig348	inositol hexakisphosphate kinase 2-like	6208	gi|383864290|ref|XP_003707612.1|PREDICTED: inositol hexakisphosphate kinase 2-like [Megachile rotundata]	XP_003707612	4.42312e-116	80	404.06	290	234
contig6318	peptidyl-prolyl cis-trans rhodopsin-specific isozyme-like	952	gi|359843256|gb|AEV89763.1|peptidyl-prolyl cis-trans isomerase, partial [Schistocerca gregaria]	AEV89763	5.25191e-116	96	357451	203	195
contig1805	furin-like protease 2-like	1048	gi|383854126|ref|XP_003702573.1|PREDICTED: furin-like protease 2-like [Megachile rotundata]	XP_003702573	5.63762e-116	70	354755	302	214
contig938	phospholipase b-like lamina ancestor	2239	gi|357604426|gb|EHJ64186.1|hypothetical protein KGM_18453 [Danaus plexippus]	EHJ64186	7.09113e-116	54	388652	684	374
contig3639	sec14 cytosolic	1208	gi|242011707|ref|XP_002426588.1|SEC14 cytosolic factor, putative [Pediculus humanus corporis] >gi|212510737|gb|EEB13850.1| SEC14 cytosolic factor, putative [Pediculus humanus corporis]	XP_002426588	7.44032e-116	87	361303	225	197
contig3735	membrane-bound transcription factor site-1 protease	1260	gi|350409561|ref|XP_003488779.1|PREDICTED: membrane-bound transcription factor site-1 protease-like [Bombus impatiens]	XP_003488779	8.85757e-116	85	357451	224	192
contig686	secretory carrier-associated membrane protein 1-like	1698	gi|383857437|ref|XP_003704211.1|PREDICTED: secretory carrier-associated membrane protein 1-like [Megachile rotundata]	XP_003704211	1.10398e-115	75	371318	361	271
contig4690	elongation factor mitochondrial-like	829	gi|195147134|ref|XP_002014535.1|GL19234 [Drosophila persimilis] >gi|194106488|gb|EDW28531.1| GL19234 [Drosophila persimilis]	XP_002014535	1.33241e-115	95	362073	200	190
contig4811	programmed cell death protein	862	gi|242022589|ref|XP_002431722.1|programmed cell death protein 8, putative [Pediculus humanus corporis] >gi|212517037|gb|EEB18984.1| programmed cell death protein 8, putative [Pediculus humanus corporis]	XP_002431722	1.35996e-115	76	366311	288	219
contig6670	beta- -mannosyltransferase egh-like	818	gi|332021417|gb|EGI61785.1|Beta-1,4-mannosyltransferase egh [Acromyrmex echinatior]	EGI61785	1.54668e-115	87	363614	218	191
contig3147	dehydrodolichyl diphosphate synthase	908	gi|307214675|gb|EFN89604.1|Dehydrodolichyl diphosphate synthase [Harpegnathos saltator]	EFN89604	1.58122e-115	81	359377	254	207
contig1280	dolichyl-diphosphooligosaccharide--protein glycosyltransferase subunit stt3b-like	1021	gi|307207774|gb|EFN85392.1|Dolichyl-diphosphooligosaccharide--protein glycosyltransferase subunit STT3B [Harpegnathos saltator]	EFN85392	2.06139e-115	96	241121	131	126
contig6461	pre-mrna-splicing factor spf27-like	578	gi|383858573|ref|XP_003704775.1|PREDICTED: pre-mRNA-splicing factor SPF27-like [Megachile rotundata]	XP_003704775	2.24079e-115	94	352058	191	181
contig3611	dynein heavy chain	700	gi|322789292|gb|EFZ14612.1|hypothetical protein SINV_10605 [Solenopsis invicta]	EFZ14612	2.76401e-115	95	389037	206	196
contig5832	eukaryotic translation initiation factor 3 subunit i	868	gi|383864388|ref|XP_003707661.1|PREDICTED: eukaryotic translation initiation factor 3 subunit I-like [Megachile rotundata]	XP_003707661	5.19584e-115	82	358221	246	203
contig2527	selenium binding protein 1	895	gi|89267355|emb|CAJ83119.1|selenium binding protein 1 [Xenopus (Silurana) tropicalis]	CAJ83119	6.43988e-115	79	361303	262	209
contig4674	rna polymerase subunit 1	593	gi|157814100|gb|ABV81795.1|putative DNA-directed RNA polymerase II subunit 2 [Antheraea paukstadtorum]	ABV81795	6.92059e-115	94	350517	197	187
contig5345	esterase fe4-like	1244	gi|164416533|gb|ABY53601.1|carboxylesterase-like protein [Locusta migratoria manilensis]	ABY53601	7.40634e-115	89	216083	132	118
contig1647	probable protein phosphatase 2c -like	1246	gi|193713691|ref|XP_001951683.1|PREDICTED: probable protein phosphatase 2C T23F11.1-like [Acyrthosiphon pisum]	XP_001951683	1.00854e-114	83	308916	211	176
contig150	cytochrome c oxidase subunit iii	1137	gi|258649426|ref|YP_003204713.1|cytochrome c oxidase subunit III [Schistocerca gregaria gregaria] >gi|257122861|gb|ACV41383.1| cytochrome c oxidase subunit III [Schistocerca gregaria gregaria] >gi|261289150|gb|ACX69754.1| cytochrome c oxidase subunit 3 [Schistocerca americana]	YP_003204713	1.94344e-114	92	357836	258	239
contig5678	annexin ix	944	gi|307206443|gb|EFN84481.1|Annexin-B9 [Harpegnathos saltator]	EFN84481	2.08191e-114	79	246128	165	131
contig1395	ubiquitin-conjugating enzyme m	1267	gi|242023913|ref|XP_002432375.1|NEDD8-conjugating enzyme Ubc12, putative [Pediculus humanus corporis] >gi|212517798|gb|EEB19637.1| NEDD8-conjugating enzyme Ubc12, putative [Pediculus humanus corporis]	XP_002432375	3.19393e-114	97	355.91	182	177
contig1921	dehydrogenase reductase sdr family member 4	1016	gi|158285614|ref|XP_308397.4|AGAP007475-PA [Anopheles gambiae str. PEST] >gi|157020077|gb|EAA04619.4| AGAP007475-PA [Anopheles gambiae str. PEST]	XP_308397	3.80574e-114	77	356295	283	220
contig4174	solute carrier family 35 member e1 homolog	849	gi|347964024|ref|XP_310540.4|AGAP000544-PA [Anopheles gambiae str. PEST] >gi|333466924|gb|EAA06186.4| AGAP000544-PA [Anopheles gambiae str. PEST]	XP_310540	4.77796e-114	88	358221	252	223
contig483	proteasome subunit alpha type 7-	784	gi|357610384|gb|EHJ66953.1|proteasome beta-subunit [Danaus plexippus]	EHJ66953	6.22343e-114	97	351288	173	169
contig492	protein gdap2 homolog	2151	gi|383855081|ref|XP_003703047.1|PREDICTED: protein GDAP2 homolog [Megachile rotundata]	XP_003703047	6.30219e-114	92	377481	257	238
contig6102	apolipophorins	591	gi|152031559|sp|Q9U943.2|APLP_LOCMIRecName: Full=Apolipophorins; Contains: RecName: Full=Apolipophorin-2; AltName: Full=Apolipophorin II; AltName: Full=apoLp-2; Contains: RecName: Full=Apolipophorin-1; AltName: Full=Apolipophorin I; AltName: Full=apoLp-1; Flags: Precursor	Q9U943	7.76139e-114	96	382874	196	190
contig5204	atp-dependent dna helicase recq	862	gi|157110525|ref|XP_001651140.1|DNA helicase recq5 [Aedes aegypti] >gi|108878672|gb|EAT42897.1| AAEL005597-PA [Aedes aegypti]	XP_001651140	1.03216e-113	75	371318	282	213
contig7193	abl interactor 2	1017	gi|270001565|gb|EEZ98012.1|hypothetical protein TcasGA2_TC000412 [Tribolium castaneum]	EEZ98012	1.12191e-113	83	362459	288	241
contig5310	plexin a	1034	gi|307172549|gb|EFN63947.1|Plexin-A4 [Camponotus floridanus]	EFN63947	1.53693e-113	98	377481	183	181
contig972	oxysterol binding protein	1291	gi|242010905|ref|XP_002426198.1|Oxysterol-binding protein, putative [Pediculus humanus corporis] >gi|212510249|gb|EEB13460.1| Oxysterol-binding protein, putative [Pediculus humanus corporis]	XP_002426198	1.63375e-113	69	261536	290	202
contig2760	ubiquitin-conjugating enzyme e2 o	1744	gi|350417866|ref|XP_003491618.1|PREDICTED: hypothetical protein LOC100748178 [Bombus impatiens]	XP_003491618	1.68817e-113	94	323168	167	157
contig2397	utp-glucose-1-phosphate uridylyltransferase 2	512	gi|223036834|gb|ACM78947.1|UDP-glucose pyrophosphorylase [Locusta migratoria]	ACM78947	2.63798e-113	98	355.14	170	168
contig2180	stip1 homology and u box-containing	731	gi|242010626|ref|XP_002426063.1|STIP1 homology and u box-containing protein, putative [Pediculus humanus corporis] >gi|212510085|gb|EEB13325.1| STIP1 homology and u box-containing protein, putative [Pediculus humanus corporis]	XP_002426063	2.96066e-113	91	350517	210	192
contig2513	vacuole membrane	1099	gi|242013395|ref|XP_002427393.1|vacuole membrane protein, putative [Pediculus humanus corporis] >gi|212511767|gb|EEB14655.1| vacuole membrane protein, putative [Pediculus humanus corporis]	XP_002427393	4.15216e-113	90	293893	195	176
contig245	der1-like domain member 2	1185	gi|383851248|ref|XP_003701146.1|PREDICTED: derlin-2-like [Megachile rotundata]	XP_003701146	4.30893e-113	91	354369	236	215
contig1535	farnesoic acid o-methyltransferase	620	gi|317383460|gb|ADV17352.1|farnesoic acid methyltransferase [Schistocerca gregaria] >gi|359843268|gb|AEV89769.1| farnesoic acid O-methyltransferase [Schistocerca gregaria]	ADV17352	4.39656e-113	99	348591	192	191
contig6619	26s proteasome non-atpase regulatory subunit 1	762	gi|307200649|gb|EFN80757.1|26S proteasome non-ATPase regulatory subunit 1 [Harpegnathos saltator]	EFN80757	5.0922e-113	86	359762	210	182
contig1994	tyrosine-protein kinase src64b	1570	gi|242013071|ref|XP_002427240.1|tyrosine-protein kinase Src64B, putative [Pediculus humanus corporis] >gi|212511562|gb|EEB14502.1| tyrosine-protein kinase Src64B, putative [Pediculus humanus corporis]	XP_002427240	7.56137e-113	83	367466	238	198
contig2294	calcium-binding protein p22	934	gi|121543871|gb|ABM55600.1|putative calcium-binding protein p22 [Maconellicoccus hirsutus]	ABM55600	8.22587e-113	95	348591	190	181
contig2783	potassium voltage-gated channel subfamily kqt member 1-like	610	gi|383851072|ref|XP_003701077.1|PREDICTED: potassium voltage-gated channel subfamily KQT member 1-like [Megachile rotundata]	XP_003701077	1.49689e-112	94	363614	203	192
contig2433	camp and camp-inhibited cgmp 3 -cyclic phosphodiesterase 10a	677	gi|170046184|ref|XP_001850655.1|cAMP and cAMP-inhibited cGMP 3',5'-cyclic phosphodiesterase 10A [Culex quinquefasciatus] >gi|167869041|gb|EDS32424.1| cAMP and cAMP-inhibited cGMP 3',5'-cyclic phosphodiesterase 10A [Culex quinquefasciatus]	XP_001850655	1.54694e-112	88	363614	222	197
contig3617	vacuolar-sorting protein snf8	796	gi|380010929|ref|XP_003689568.1|PREDICTED: vacuolar-sorting protein SNF8-like isoform 1 [Apis florea] >gi|380010931|ref|XP_003689569.1| PREDICTED: vacuolar-sorting protein SNF8-like isoform 2 [Apis florea]	XP_003689568	1.74432e-112	93	348206	199	186
contig2994	kinesin heavy chain	2115	gi|332017463|gb|EGI58186.1|Kinesin heavy chain [Acromyrmex echinatior]	EGI58186	2.10857e-112	93	386341	215	201
contig5514	major facilitator superfamily domain-containing protein 1-like	1100	gi|321460898|gb|EFX71936.1|hypothetical protein DAPPUDRAFT_59685 [Daphnia pulex]	EFX71936	3.02935e-112	78	244588	180	141
contig7049	pre-mrna-processing factor 19	670	gi|242002940|ref|XP_002422550.1|pre-mRNA-splicing factor, putative [Pediculus humanus corporis] >gi|212505340|gb|EEB09812.1| pre-mRNA-splicing factor, putative [Pediculus humanus corporis]	XP_002422550	3.76063e-112	93	352829	197	185
contig3904	ribosomal protein l13a	667	gi|156544548|ref|XP_001607858.1|PREDICTED: 60S ribosomal protein L13a-like [Nasonia vitripennis]	XP_001607858	4.24872e-112	93	343584	193	181
contig3102	connector of kinase to ap- isoform a	900	gi|321475277|gb|EFX86240.1|hypothetical protein DAPPUDRAFT_208467 [Daphnia pulex]	EFX86240	4.42351e-112	85	316.62	209	178
contig3120	galactosylgalactosylxylosylprotein 3-beta-glucuronosyltransferase p	1034	gi|242004283|ref|XP_002423034.1|glucuronyltransferase-S, putative [Pediculus humanus corporis] >gi|212505965|gb|EEB10296.1| glucuronyltransferase-S, putative [Pediculus humanus corporis]	XP_002423034	6.6325e-112	89	350903	216	194
contig56	dnaj homolog subfamily a member 1-like	888	gi|91077138|ref|XP_971446.1|PREDICTED: similar to DnaJ homolog subfamily A member 1 [Tribolium castaneum] >gi|270001716|gb|EEZ98163.1| hypothetical protein TcasGA2_TC000590 [Tribolium castaneum]	XP_971446	8.0512e-112	91	350517	236	215
contig4630	soluble calcium-activated nucleotidase 1-like	819	gi|242017319|ref|XP_002429137.1|Soluble calcium-activated nucleotidase, putative [Pediculus humanus corporis] >gi|212514010|gb|EEB16399.1| Soluble calcium-activated nucleotidase, putative [Pediculus humanus corporis]	XP_002429137	8.49837e-112	76	352058	272	209
contig3865	t-complex protein 11-like protein 1-like isoform 1	969	gi|328783180|ref|XP_001120317.2|PREDICTED: t-complex protein 11-like protein 1-like isoform 1 [Apis mellifera]	XP_001120317	1.0784e-111	74	355525	323	240
contig4483	serine threonine-protein phosphatase 2a 56 kda regulatory subunit alpha isoform-like	774	gi|189238934|ref|XP_971164.2|PREDICTED: similar to widerborst CG5643-PC [Tribolium castaneum]	XP_971164	1.32338e-111	86	353214	256	221
contig4662	carbohydrate sulfotransferase 5	1199	gi|242009627|ref|XP_002425584.1|conserved hypothetical protein [Pediculus humanus corporis] >gi|212509477|gb|EEB12846.1| conserved hypothetical protein [Pediculus humanus corporis]	XP_002425584	1.49059e-111	69	259.61	254	177
contig5371	phosphatidylinositol 4-kinase type-ii	1082	gi|307174072|gb|EFN64759.1|Phosphatidylinositol 4-kinase type 2-beta [Camponotus floridanus]	EFN64759	2.53514e-111	90	357066	218	198
contig3519	syndecan binding protein	957	gi|91090864|ref|XP_972815.1|PREDICTED: similar to syndecan binding protein [Tribolium castaneum] >gi|270013239|gb|EFA09687.1| hypothetical protein TcasGA2_TC011815 [Tribolium castaneum]	XP_972815	2.5595e-111	84	345895	232	195
contig825	e3 ubiquitin-protein ligase march6	1008	gi|307184420|gb|EFN70829.1|E3 ubiquitin-protein ligase MARCH6 [Camponotus floridanus]	EFN70829	2.64594e-111	84	369777	261	220
contig4976	tripeptidyl-peptidase 2	924	gi|242018847|ref|XP_002429882.1|tripeptidyl-peptidase, putative [Pediculus humanus corporis] >gi|212514916|gb|EEB17144.1| tripeptidyl-peptidase, putative [Pediculus humanus corporis]	XP_002429882	2.69683e-111	83	374.4	269	224
contig4500	puromycin-sensitive partial	513	gi|253750849|gb|ACT35084.1|puromycin-sensitive aminopeptidase [Ostrinia nubilalis]	ACT35084	3.33775e-111	98	351288	170	167
contig6156	polypyrimidine tract-binding protein 2	863	gi|332027757|gb|EGI67824.1|Polypyrimidine tract-binding protein 2 [Acromyrmex echinatior]	EGI67824	4.98466e-111	91	347436	195	178
contig1361	enoyl- mitochondrial	806	gi|359843262|gb|AEV89766.1|enoyl-CoA hydratase, partial [Schistocerca gregaria]	AEV89766	5.702e-111	77	340502	273	212
contig5854	chloride channel protein 3	989	gi|307199100|gb|EFN79810.1|Chloride channel protein 3 [Harpegnathos saltator]	EFN79810	6.52885e-111	94	335495	178	169
contig2185	heterogeneous nuclear ribonucleoprotein 27c-like	968	gi|350406107|ref|XP_003487656.1|PREDICTED: heterogeneous nuclear ribonucleoprotein 27C-like [Bombus impatiens]	XP_003487656	7.17108e-111	95	352443	189	181
contig3672	ras-related protein rab-32	707	gi|242005923|ref|XP_002423809.1|GTP-binding nuclear protein RAN1, putative [Pediculus humanus corporis] >gi|212507025|gb|EEB11071.1| GTP-binding nuclear protein RAN1, putative [Pediculus humanus corporis]	XP_002423809	7.85335e-111	94	341273	179	170
contig4651	dead-box protein	573	gi|242023540|ref|XP_002432190.1|ATP-dependent RNA helicase Ddx1, putative [Pediculus humanus corporis] >gi|212517587|gb|EEB19452.1| ATP-dependent RNA helicase Ddx1, putative [Pediculus humanus corporis]	XP_002432190	7.92844e-111	93	356681	189	177
contig3217	alpha-mannosidase 2-like	848	gi|91086213|ref|XP_972030.1|PREDICTED: similar to mannosidase alpha class 2a [Tribolium castaneum] >gi|270009868|gb|EFA06316.1| hypothetical protein TcasGA2_TC009186 [Tribolium castaneum]	XP_972030	1.03688e-110	76	369392	282	217
contig395	cg11785	1142	gi|237761908|emb|CAR94540.1|baiser CG11785-PA protein [Blattella germanica]	CAR94540	1.18112e-110	93	345.51	187	175
contig1782	catalase	733	gi|359843258|gb|AEV89764.1|catalase, partial [Schistocerca gregaria]	AEV89764	1.27426e-110	99	232261	130	129
contig3850	cytochrome p450	1066	gi|57158231|dbj|BAD84176.1|cytochrome P450 [Hodotermopsis sjoestedti]	BAD84176	1.37916e-110	71	356681	334	239
contig4531	integrator complex subunit 1-like	1090	gi|322780860|gb|EFZ10089.1|hypothetical protein SINV_15175 [Solenopsis invicta]	EFZ10089	1.38729e-110	70	366311	376	265
contig5775	sorting nexin-6	1120	gi|345494410|ref|XP_001603083.2|PREDICTED: sorting nexin-6-like [Nasonia vitripennis]	XP_001603083	1.40996e-110	84	249.21	194	163
contig6432	isoform a	814	gi|270010028|gb|EFA06476.1|hypothetical protein TcasGA2_TC009368 [Tribolium castaneum]	EFA06476	1.46905e-110	95	357451	193	185
contig507	microtubule-associated protein rp eb family member 3	839	gi|383847869|ref|XP_003699575.1|PREDICTED: microtubule-associated protein RP/EB family member 1-like [Megachile rotundata]	XP_003699575	1.69939e-110	74	344739	267	198
contig403	mannose-1-phosphate guanyltransferase beta	1172	gi|357603531|gb|EHJ63816.1|hypothetical protein KGM_00281 [Danaus plexippus]	EHJ63816	2.00402e-110	92	350517	193	178
contig1187	vacuolar atpase subunit d	1352	gi|289739793|gb|ADD18644.1|vacuolar H+-ATPase v1 sector subunit D [Glossina morsitans morsitans]	ADD18644	2.24175e-110	90	349747	215	194
contig4022	chaperonin subunit 6a zeta	876	gi|124487744|gb|ABN11959.1|putative chaperonin subunit 6a zeta [Maconellicoccus hirsutus]	ABN11959	3.64544e-110	90	342428	206	186
contig585	60s ribosomal protein l18a	624	gi|48130977|ref|XP_393322.1|PREDICTED: 60S ribosomal protein L18a [Apis mellifera]	XP_393322	3.77782e-110	95	336.65	177	169
contig5886	protein transport protein sec24c-like	897	gi|307201550|gb|EFN81313.1|Protein transport protein Sec24C [Harpegnathos saltator]	EFN81313	4.35084e-110	86	341273	211	183
contig4644	glucosephosphate isomerase	728	gi|307203089|gb|EFN82269.1|Glucose-6-phosphate isomerase [Harpegnathos saltator]	EFN82269	5.26056e-110	89	351288	191	171
contig4263	transcription elongation factor spt6-like	1314	gi|383847186|ref|XP_003699236.1|PREDICTED: transcription elongation factor SPT6-like [Megachile rotundata]	XP_003699236	5.28819e-110	81	379793	276	226
contig3332	nuclear migration protein nudc-like	1015	gi|66518451|ref|XP_391855.2|PREDICTED: nuclear migration protein nudC-like [Apis mellifera]	XP_391855	6.44504e-110	76	347436	316	243
contig200	wash complex subunit 7	790	gi|26454793|gb|AAH40936.1|KIAA1033 protein, partial [Homo sapiens]	AAH40936	7.16101e-110	85	345895	223	191
contig2713	facilitated trehalose transporter tret1-like	1704	gi|322796559|gb|EFZ19033.1|hypothetical protein SINV_07455 [Solenopsis invicta]	EFZ19033	7.59812e-110	63	361688	486	308
contig4720	splicing factor 3a subunit 3	613	gi|332017111|gb|EGI57910.1|Splicing factor 3A subunit 3 [Acromyrmex echinatior]	EGI57910	9.60082e-110	94	347436	203	191
contig5429	ccr4-not transcription complex subunit 1	1137	gi|350406453|ref|XP_003487775.1|PREDICTED: CCR4-NOT transcription complex subunit 1-like isoform 2 [Bombus impatiens]	XP_003487775	1.07963e-109	86	343969	222	191
contig3253	iws1-like protein	1003	gi|242019442|ref|XP_002430170.1|conserved hypothetical protein [Pediculus humanus corporis] >gi|212515261|gb|EEB17432.1| conserved hypothetical protein [Pediculus humanus corporis]	XP_002430170	1.16109e-109	87	290041	208	183
contig2734	lambda-crystallin homolog	930	gi|156547253|ref|XP_001601340.1|PREDICTED: lambda-crystallin homolog [Nasonia vitripennis]	XP_001601340	2.32459e-109	75	344354	301	227
contig662	atp-binding cassette sub-family g member 4-like	893	gi|328718019|ref|XP_003246360.1|PREDICTED: ATP-binding cassette sub-family G member 4-like isoform 2 [Acyrthosiphon pisum]	XP_003246360	3.55597e-109	71	355525	307	220
contig2465	adenylyltransferase and sulfurtransferase mocs3-like	1129	gi|170030570|ref|XP_001843161.1|molybdenum cofactor synthesis protein 3 [Culex quinquefasciatus] >gi|226707518|sp|B0W377.1|MOCS3_CULQU RecName: Full=Adenylyltransferase and sulfurtransferase MOCS3; AltName: Full=Molybdenum cofactor synthesis protein 3; Includes: RecName: Full=Molybdopterin-synthase adenylyltransferase; AltName: Full=Adenylyltransferase MOCS3; AltName: Full=Sulfur carrier protein …	XP_001843161	4.46945e-109	82	296.59	199	164
contig2267	splicing factor 3b subunit 1	522	gi|307206125|gb|EFN84205.1|Splicing factor 3B subunit 1 [Harpegnathos saltator]	EFN84205	4.94869e-109	99	342043	173	172
contig2303	transmembrane protein 63a-like	1633	gi|321468413|gb|EFX79398.1|hypothetical protein DAPPUDRAFT_225168 [Daphnia pulex]	EFX79398	5.26585e-109	64	268.47	325	210
contig6636	carnitine o-palmitoyltransferase liver isoform-like isoform 2	714	gi|307196625|gb|EFN78122.1|Carnitine O-palmitoyltransferase I, liver isoform [Harpegnathos saltator]	EFN78122	6.22431e-109	79	338961	238	190
contig1573	pre-mrna-processing factor 6-like	962	gi|332019094|gb|EGI59622.1|Pre-mRNA-processing factor 6 [Acromyrmex echinatior]	EGI59622	9.86114e-109	96	361688	190	184
contig418	ras-related protein rab-14-like	810	gi|193211445|ref|NP_001123226.1|Rab-protein 14 [Nasonia vitripennis]	NP_001123226	1.09481e-108	98	337421	163	161
contig3592	vesicular integral-membrane protein vip36	1146	gi|345483434|ref|XP_001602865.2|PREDICTED: vesicular integral-membrane protein VIP36-like [Nasonia vitripennis]	XP_001602865	1.20781e-108	79	345895	242	193
contig2625	derlin-1 isoform a	1230	gi|321479370|gb|EFX90326.1|hypothetical protein DAPPUDRAFT_299872 [Daphnia pulex]	EFX90326	1.34085e-108	78	343969	251	198
contig6138	ctp synthase	930	gi|157109982|ref|XP_001650904.1|ctp synthase [Aedes aegypti] >gi|108878841|gb|EAT43066.1| AAEL005455-PA [Aedes aegypti]	XP_001650904	1.63335e-108	74	196052	156	116
contig4476	2-hydroxyacid dehydrogenase	1716	gi|91090312|ref|XP_972241.1|PREDICTED: similar to 2-hydroxyacid dehydrogenase [Tribolium castaneum] >gi|270013805|gb|EFA10253.1| hypothetical protein TcasGA2_TC012453 [Tribolium castaneum]	XP_972241	1.88592e-108	100	246514	116	116
contig6397	mediator of rna polymerase ii transcription subunit 20-like isoform 1	851	gi|383849433|ref|XP_003700349.1|PREDICTED: mediator of RNA polymerase II transcription subunit 20-like isoform 1 [Megachile rotundata]	XP_003700349	2.60698e-108	86	336265	205	177
contig2640	immune deficiency	1148	gi|388597553|gb|AFK75938.1|IMD-like protein [Schistocerca gregaria]	AFK75938	2.63509e-108	81	342813	274	223
contig2875	s-adenosylhomocysteine hydrolase	638	gi|340721914|ref|XP_003399358.1|PREDICTED: adenosylhomocysteinase-like isoform 1 [Bombus terrestris]	XP_003399358	2.96934e-108	92	341658	189	174
contig5203	von willebrand factor type egf and pentraxin domain-containing protein 1-like	691	gi|270004998|gb|EFA01446.1|hypothetical protein TcasGA2_TC030754 [Tribolium castaneum]	EFA01446	3.00729e-108	85	358992	224	191
contig2072	tyrosine-protein kinase transmembrane receptor ror2-like	713	gi|270015023|gb|EFA11471.1|hypothetical protein TcasGA2_TC014181 [Tribolium castaneum]	EFA11471	3.19247e-108	85	348977	236	201
contig5343	transferrin 2	948	gi|350414165|ref|XP_003490226.1|PREDICTED: melanotransferrin-like [Bombus impatiens]	XP_003490226	3.85997e-108	80	357066	248	199
contig5878	polycomb protein sfmbt	726	gi|340721132|ref|XP_003398979.1|PREDICTED: polycomb protein Sfmbt-like isoform 1 [Bombus terrestris]	XP_003398979	4.89216e-108	79	356681	242	192
contig4182	erlin-1	1222	gi|307172340|gb|EFN63828.1|Erlin-1 [Camponotus floridanus]	EFN63828	5.14154e-108	91	290041	162	149
contig12	nadh dehydrogenase subunit 1	909	gi|261289161|gb|ACX69758.1|NADH dehydrogenase subunit 1 [Schistocerca americana]	ACX69758	5.66847e-108	96	340502	213	206
contig6419	hexosaminidase domain-containing	724	gi|242019070|ref|XP_002429989.1|conserved hypothetical protein [Pediculus humanus corporis] >gi|212515044|gb|EEB17251.1| conserved hypothetical protein [Pediculus humanus corporis]	XP_002429989	7.83881e-108	80	344354	242	196
contig1316	signal peptidase 18 kda subunit	948	gi|357602170|gb|EHJ63301.1|signal peptidase 18 kDa subunit [Danaus plexippus]	EHJ63301	8.56558e-108	94	335495	178	169
contig4285	methyltransferase-like protein 23-like	700	gi|66556116|ref|XP_624727.1|PREDICTED: UPF0563 protein C17orf95 homolog [Apis mellifera]	XP_624727	8.82495e-108	84	334724	233	198
contig137	elongation of very long chain fatty acids protein aael008004-like	2370	gi|189241045|ref|XP_967207.2|PREDICTED: similar to AGAP011812-PA, partial [Tribolium castaneum]	XP_967207	8.96364e-108	85	354369	234	200
contig2884	malate dehydrogenase	1080	gi|91086651|ref|XP_967440.1|PREDICTED: similar to malate dehydrogenase [Tribolium castaneum]	XP_967440	9.45661e-108	72	344739	312	225
contig1440	zinc transporter 6	1084	gi|291234468|ref|XP_002737170.1|PREDICTED: solute carrier family 30 (zinc transporter), member 6-like [Saccoglossus kowalevskii]	XP_002737170	1.12914e-107	75	350517	270	205
contig3517	elongation of very long chain fatty acids protein 6-like	1072	gi|158295981|ref|XP_001237830.2|AGAP006520-PA [Anopheles gambiae str. PEST] >gi|157016293|gb|EAU76616.2| AGAP006520-PA [Anopheles gambiae str. PEST]	XP_001237830	1.17021e-107	84	311997	210	177
contig1593	solute carrier family 35 member b1	1452	gi|332024527|gb|EGI64725.1|Solute carrier family 35 member B1-like protein [Acromyrmex echinatior]	EGI64725	1.6584e-107	79	343969	282	225
contig6172	polypeptide n-acetylgalactosaminyltransferase 9-like isoform 1	759	gi|322792015|gb|EFZ16120.1|hypothetical protein SINV_06269 [Solenopsis invicta]	EFZ16120	1.8161e-107	99	338576	162	161
contig3209	solute carrier family 41 member 1-like	694	gi|307181944|gb|EFN69384.1|Solute carrier family 41 member 1 [Camponotus floridanus]	EFN69384	2.2163e-107	83	341273	235	196
contig7200	serine threonine-protein kinase mig-15	605	gi|242005592|ref|XP_002423648.1|traf2 and nck interacting kinase, tnik, putative [Pediculus humanus corporis] >gi|212506808|gb|EEB10910.1| traf2 and nck interacting kinase, tnik, putative [Pediculus humanus corporis]	XP_002423648	2.23193e-107	94	357836	192	182
contig4778	dna-directed rna polymerase ii subunit rpb7-like	610	gi|307201488|gb|EFN81256.1|DNA-directed RNA polymerase II subunit RPB7 [Harpegnathos saltator]	EFN81256	2.45444e-107	97	329717	169	165
contig1171	isoform b	1519	gi|380029411|ref|XP_003698367.1|PREDICTED: LOW QUALITY PROTEIN: myosin heavy chain 95F-like [Apis florea]	XP_003698367	3.49596e-107	80	371318	261	209
contig2222	pickel cg14779-pa	1818	gi|380029696|ref|XP_003698503.1|PREDICTED: uncharacterized protein LOC100868821 [Apis florea]	XP_003698503	3.62213e-107	85	346.28	221	188
contig1517	synapse-associated protein of 47 kda-like	1388	gi|270014579|gb|EFA11027.1|hypothetical protein TcasGA2_TC004616 [Tribolium castaneum]	EFA11027	3.75482e-107	65	347821	395	258
contig5018	iron zinc purple acid phosphatase-like	677	gi|66519183|ref|XP_396873.2|PREDICTED: iron/zinc purple acid phosphatase-like protein-like [Apis mellifera]	XP_396873	4.04968e-107	79	339347	225	178
contig4378	actin-related protein 2 3 complex subunit 4	734	gi|312375160|gb|EFR22583.1|hypothetical protein AND_14509 [Anopheles darlingi]	EFR22583	5.53495e-107	98	330102	168	166
contig2183	signal recognition particle 68 kda protein	879	gi|383865641|ref|XP_003708281.1|PREDICTED: signal recognition particle 68 kDa protein-like [Megachile rotundata]	XP_003708281	6.81661e-107	85	346.28	256	218
contig7071	39s ribosomal protein mitochondrial-like	798	gi|91079782|ref|XP_967732.1|PREDICTED: similar to mitochondrial ribosomal protein, L38, putative [Tribolium castaneum] >gi|270003311|gb|EEZ99758.1| hypothetical protein TcasGA2_TC002530 [Tribolium castaneum]	XP_967732	6.89562e-107	75	339347	268	202
contig295	glucose dehydrogenase	1107	gi|307206069|gb|EFN84162.1|Glucose dehydrogenase [acceptor] [Harpegnathos saltator]	EFN84162	1.00287e-106	68	350132	354	241
contig1032	ring finger protein 13	873	gi|307190473|gb|EFN74498.1|RING finger protein 13 [Camponotus floridanus]	EFN74498	1.55942e-106	79	340887	290	230
contig4610	dual specificity protein phosphatase cdc14a-like	903	gi|240995040|ref|XP_002404568.1|dual specificity protein phosphatase CDC-14 alpha, putative [Ixodes scapularis] >gi|215491590|gb|EEC01231.1| dual specificity protein phosphatase CDC-14 alpha, putative [Ixodes scapularis]	XP_002404568	1.62833e-106	69	345.51	315	218
contig3244	e3 ubiquitin-protein ligase march5	664	gi|307181190|gb|EFN68890.1|E3 ubiquitin-protein ligase MARCH5 [Camponotus floridanus]	EFN68890	2.21477e-106	83	335.88	222	185
contig1834	transmembrane gtpase marf	937	gi|242023712|ref|XP_002432275.1|transmembrane GTPase Marf, putative [Pediculus humanus corporis] >gi|212517684|gb|EEB19537.1| transmembrane GTPase Marf, putative [Pediculus humanus corporis]	XP_002432275	2.23455e-106	72	250366	216	157
contig103	ras-related protein rap-1b-like	1542	gi|328777746|ref|XP_396692.3|PREDICTED: ras-related protein Rap-1b [Apis mellifera] >gi|340717290|ref|XP_003397118.1| PREDICTED: ras-related protein Rap-1b-like [Bombus terrestris] >gi|350407287|ref|XP_003488045.1| PREDICTED: ras-related protein Rap-1b-like [Bombus impatiens] >gi|380017382|ref|XP_003692636.1| PREDICTED: ras-related protein Rap-1b-like isoform 1 [Apis florea] >gi|169668013|gb|ACA6…	XP_396692	2.59158e-106	98	339347	184	182
contig794	lethal isoform d	1710	gi|270005504|gb|EFA01952.1|hypothetical protein TcasGA2_TC007567 [Tribolium castaneum]	EFA01952	2.7893e-106	75	342428	278	211
contig4771	cop-coated vesicle membrane protein p24	851	gi|91090696|ref|XP_974756.1|PREDICTED: similar to cop-coated vesicle membrane protein P24 [Tribolium castaneum] >gi|270013945|gb|EFA10393.1| hypothetical protein TcasGA2_TC012624 [Tribolium castaneum]	XP_974756	3.05526e-106	90	332413	203	184
contig3391	e3 ubiquitin-protein ligase ubr4	1015	gi|322783007|gb|EFZ10719.1|hypothetical protein SINV_01304 [Solenopsis invicta]	EFZ10719	3.31532e-106	80	228794	171	137
contig5769	dynein heavy chain	607	gi|340708902|ref|XP_003393056.1|PREDICTED: LOW QUALITY PROTEIN: dynein heavy chain, cytoplasmic-like [Bombus terrestris]	XP_003393056	3.33278e-106	94	361688	203	192
contig898	gtp-binding protein rheb homolog	1208	gi|383861807|ref|XP_003706376.1|PREDICTED: GTP-binding protein Rheb homolog [Megachile rotundata]	XP_003706376	3.89648e-106	97	334724	176	171
contig7025	pci domain-containing protein 2	838	gi|270001938|gb|EEZ98385.1|hypothetical protein TcasGA2_TC000849 [Tribolium castaneum]	EEZ98385	4.44027e-106	74	337806	279	209
contig283	ribosomal protein s8	694	gi|380012569|ref|XP_003690352.1|PREDICTED: 40S ribosomal protein S8-like [Apis florea]	XP_003690352	5.35496e-106	92	328561	200	185
contig554	exocyst complex component 1	784	gi|242005689|ref|XP_002423695.1|exocyst complex component sec3, putative [Pediculus humanus corporis] >gi|212506871|gb|EEB10957.1| exocyst complex component sec3, putative [Pediculus humanus corporis]	XP_002423695	5.69162e-106	79	350132	261	208
contig1871	adp-ribosylation factor gtpase-activating protein 1	1953	gi|383858678|ref|XP_003704826.1|PREDICTED: ADP-ribosylation factor GTPase-activating protein 1-like [Megachile rotundata]	XP_003704826	6.50139e-106	63	272707	358	228
contig4717	rhomboid-related protein 3-like	1173	gi|340718080|ref|XP_003397500.1|PREDICTED: rhomboid-related protein 3-like isoform 3 [Bombus terrestris]	XP_003397500	9.39212e-106	77	339732	298	230
contig4830	double-strand-break repair protein rad21 homolog	550	gi|189234473|ref|XP_001808764.1|PREDICTED: similar to Rad21 CG17436-PA [Tribolium castaneum] >gi|270002814|gb|EEZ99261.1| rad21 [Tribolium castaneum]	XP_001808764	9.90825e-106	98	344739	168	165
contig5394	pre-mrna-processing-splicing factor 8	652	gi|45825027|gb|AAS77421.1|UT01590p [Drosophila melanogaster]	AAS77421	1.09748e-105	95	339732	214	204
contig5434	proteasome subunit alpha type-4	604	gi|307211266|gb|EFN87452.1|Proteasome subunit alpha type-4 [Harpegnathos saltator]	EFN87452	1.13222e-105	98	327405	162	159
contig832	isoform a	1986	gi|383848707|ref|XP_003699989.1|PREDICTED: uncharacterized protein LOC100882240 [Megachile rotundata]	XP_003699989	1.30704e-105	62	352443	410	256
contig221	neutral alpha-glucosidase ab-like	1196	gi|229577142|ref|NP_001153434.1|alpha glucosidase II alpha subunit-like precursor [Nasonia vitripennis]	NP_001153434	1.54376e-105	72	356295	307	222
contig1161	guanine nucleotide-binding protein	497	gi|242022816|ref|XP_002431834.1|guanine nucleotide-binding protein G, putative [Pediculus humanus corporis] >gi|212517166|gb|EEB19096.1| guanine nucleotide-binding protein G, putative [Pediculus humanus corporis]	XP_002431834	1.54545e-105	97	330872	165	161
contig5525	pleiotropic regulator 1	671	gi|307215033|gb|EFN89860.1|Pleiotropic regulator 1 [Harpegnathos saltator]	EFN89860	1.55659e-105	98	335109	171	168
contig6187	fact complex subunit ssrp1	672	gi|350409390|ref|XP_003488719.1|PREDICTED: FACT complex subunit Ssrp1-like [Bombus impatiens]	XP_003488719	1.82732e-105	86	343969	212	184
contig4623	calcium-dependent secretion activator	799	gi|242021961|ref|XP_002431411.1|calcium-dependent secretion activator, putative [Pediculus humanus corporis] >gi|212516687|gb|EEB18673.1| calcium-dependent secretion activator, putative [Pediculus humanus corporis]	XP_002431411	2.02594e-105	82	356681	266	219
contig3027	ankyrin repeat domain-containing protein 17	628	gi|307183940|gb|EFN70528.1|Ankyrin-2 [Camponotus floridanus]	EFN70528	2.05573e-105	88	329717	208	184
contig1464	nadh dehydrogenase subunit 2	1230	gi|69219023|gb|AAZ04148.1|NADH dehydrogenase subunit 2 [Pedopodisma tsinlingensis]	AAZ04148	2.10334e-105	89	338961	295	264
contig1900	atp-dependent helicase brm-like	584	gi|242023503|ref|XP_002432172.1|Homeotic gene regulator, putative [Pediculus humanus corporis] >gi|212517560|gb|EEB19434.1| Homeotic gene regulator, putative [Pediculus humanus corporis]	XP_002432172	2.6768e-105	97	351673	175	170
contig5076	importin beta-2	555	gi|328788292|ref|XP_392373.4|PREDICTED: transportin-1-like [Apis mellifera] >gi|380025817|ref|XP_003696664.1| PREDICTED: transportin-1-like [Apis florea]	XP_392373	3.05507e-105	95	345895	184	176
contig2578	protein hu-li tai shao	915	gi|380016204|ref|XP_003692078.1|PREDICTED: protein hu-li tai shao-like [Apis florea]	XP_003692078	3.17051e-105	89	345895	243	218
contig2633	l-allo-threonine aldolase	1000	gi|357612191|gb|EHJ67858.1|hypothetical protein KGM_00088 [Danaus plexippus]	EHJ67858	3.28559e-105	74	336.65	291	218
contig6431	ester hydrolase c11orf54 homolog	931	gi|91093740|ref|XP_968861.1|PREDICTED: similar to CG9119 CG9119-PA [Tribolium castaneum]	XP_968861	7.75615e-105	77	332798	243	189
contig6399	protein piezo2-like	1545	gi|328712498|ref|XP_001949080.2|PREDICTED: protein PIEZO2-like [Acyrthosiphon pisum]	XP_001949080	9.17477e-105	65	241891	224	147
contig3339	26s protease regulatory subunit 6b-like	656	gi|242012489|ref|XP_002426965.1|26S protease regulatory subunit 6B, putative [Pediculus humanus corporis] >gi|212511194|gb|EEB14227.1| 26S protease regulatory subunit 6B, putative [Pediculus humanus corporis]	XP_002426965	1.00958e-104	98	323553	158	156
contig145	ribosomal protein l6	891	gi|307178359|gb|EFN67108.1|60S ribosomal protein L6 [Camponotus floridanus]	EFN67108	1.05944e-104	85	330487	244	208
contig1019	proteasome subunit beta type-2-like	958	gi|156541240|ref|XP_001600736.1|PREDICTED: proteasome subunit beta type-2-like [Nasonia vitripennis]	XP_001600736	1.07909e-104	88	328561	202	178
contig2730	trafficking kinesin-binding protein milt-like	1834	gi|307205691|gb|EFN83953.1|Selenide, water dikinase [Harpegnathos saltator]	EFN83953	1.14791e-104	73	343584	338	249
contig5171	trna-splicing ligase homolog	882	gi|91093759|ref|XP_969671.1|PREDICTED: similar to GA22169-PA [Tribolium castaneum] >gi|270012976|gb|EFA09424.1| hypothetical protein TcasGA2_TC010635 [Tribolium castaneum]	XP_969671	2.01009e-104	97	337806	168	163
contig1641	endoplasmic reticulum mannosyl-oligosaccharide -alpha-mannosidase-like	812	gi|242022099|ref|XP_002431479.1|Endoplasmic reticulum mannosyl-oligosaccharide 1,2-alpha-mannosidase, putative [Pediculus humanus corporis] >gi|212516767|gb|EEB18741.1| Endoplasmic reticulum mannosyl-oligosaccharide 1,2-alpha-mannosidase, putative [Pediculus humanus corporis]	XP_002431479	2.04815e-104	86	225713	138	119
contig4874	pyruvate dehydrogenase e1 component subunit mitochondrial-like	1015	gi|383851961|ref|XP_003701499.1|PREDICTED: pyruvate dehydrogenase E1 component subunit beta, mitochondrial-like [Megachile rotundata]	XP_003701499	2.16675e-104	84	323553	224	189
contig6206	2-oxoisovalerate dehydrogenase subunit mitochondrial-like	720	gi|357606331|gb|EHJ65023.1|hypothetical protein KGM_11301 [Danaus plexippus]	EHJ65023	2.32414e-104	90	330487	191	172
contig3849	glycoprotein endo-alpha- -mannosidase	1170	gi|156553498|ref|XP_001600700.1|PREDICTED: glycoprotein endo-alpha-1,2-mannosidase-like [Nasonia vitripennis]	XP_001600700	2.35842e-104	63	340117	365	233
contig923	peroxiredoxin 1	1031	gi|307201746|gb|EFN81425.1|Peroxiredoxin 1 [Harpegnathos saltator]	EFN81425	2.76689e-104	88	328176	195	172
contig1362	protein fam40a-like	1074	gi|189233949|ref|XP_001815164.1|PREDICTED: similar to CG11526 CG11526-PA [Tribolium castaneum]	XP_001815164	2.82664e-104	80	335109	246	198
contig6958	protein will die slowly-like	495	gi|380023873|ref|XP_003695734.1|PREDICTED: protein will die slowly-like [Apis florea]	XP_003695734	4.08192e-104	100	325479	157	157
contig5118	ras association domain-containing protein 2	1385	gi|91077514|ref|XP_969829.1|PREDICTED: similar to conserved hypothetical protein [Tribolium castaneum]	XP_969829	4.08522e-104	91	260766	149	136
contig7366	cell adhesion molecule	575	gi|322796608|gb|EFZ19082.1|hypothetical protein SINV_16497 [Solenopsis invicta]	EFZ19082	4.21434e-104	91	331257	180	164
contig1677	proteasome subunit alpha type-5-like	504	gi|91087635|ref|XP_973117.1|PREDICTED: similar to proteasome zeta subunit [Tribolium castaneum] >gi|270009423|gb|EFA05871.1| hypothetical protein TcasGA2_TC008671 [Tribolium castaneum]	XP_973117	4.53218e-104	97	322013	158	154
contig1878	transposase	942	gi|153791160|ref|NP_001093282.1|mariner transposase [Bombyx mori] >gi|95103114|gb|ABF51498.1| mariner transposase [Bombyx mori]	NP_001093282	5.24704e-104	70	332028	289	205
contig1414	lipase 3	1175	gi|189236687|ref|XP_973103.2|PREDICTED: similar to AGAP003501-PA [Tribolium castaneum]	XP_973103	5.52595e-104	67	336.65	311	211
contig3826	upf0047 protein yjbq-like	2137	gi|242022055|ref|XP_002431457.1|conserved hypothetical protein [Pediculus humanus corporis] >gi|212516745|gb|EEB18719.1| conserved hypothetical protein [Pediculus humanus corporis]	XP_002431457	6.47612e-104	98	338576	172	169
contig5751	acetyl-coa carboxylase	594	gi|242017480|ref|XP_002429216.1|acetyl-CoA carboxylase, putative [Pediculus humanus corporis] >gi|212514105|gb|EEB16478.1| acetyl-CoA carboxylase, putative [Pediculus humanus corporis]	XP_002429216	6.67656e-104	91	353599	197	180
contig4779	cop9 signalosome complex subunit 2-like isoform 1	631	gi|383856485|ref|XP_003703739.1|PREDICTED: COP9 signalosome complex subunit 2-like isoform 1 [Megachile rotundata]	XP_003703739	6.78712e-104	100	314309	153	153
contig5144	wd40 repeat-containing protein smu1-like	510	gi|242011854|ref|XP_002426659.1|WD-repeat protein, putative [Pediculus humanus corporis] >gi|212510823|gb|EEB13921.1| WD-repeat protein, putative [Pediculus humanus corporis]	XP_002426659	1.02676e-103	97	327405	169	164
contig2980	ras-related protein rab-21	1081	gi|149898836|gb|ABR27886.1|Ras-related small GTPase [Triatoma infestans]	ABR27886	1.44401e-103	87	327791	209	183
contig4832	actin-like protein 6a	599	gi|307202650|gb|EFN81970.1|Actin-like protein 6A [Harpegnathos saltator]	EFN81970	1.49732e-103	87	329331	199	174
contig1216	atp synthase	1307	gi|158302485|ref|XP_322024.4|AGAP001138-PA [Anopheles gambiae str. PEST] >gi|157012975|gb|EAA01034.4| AGAP001138-PA [Anopheles gambiae str. PEST]	XP_322024	1.64777e-103	85	331257	206	177
contig5748	ubiquitin-conjugating enzyme e2	602	gi|157124125|ref|XP_001654032.1|ubiquitin-conjugating enzyme E2 i [Aedes aegypti] >gi|157124127|ref|XP_001654033.1| ubiquitin-conjugating enzyme E2 i [Aedes aegypti] >gi|94468768|gb|ABF18233.1| ubiquitin-conjugating enzyme E21 [Aedes aegypti] >gi|108874086|gb|EAT38311.1| AAEL009770-PA [Aedes aegypti] >gi|108874087|gb|EAT38312.1| AAEL009770-PB [Aedes aegypti]	XP_001654032	1.67873e-103	97	318931	159	155
contig4853	ubiquitin-conjugating enzyme e2 g1-like	517	gi|357631708|gb|EHJ79177.1|ubiquitin conjugating enzyme isoform 1 [Danaus plexippus] >gi|389613554|dbj|BAM20114.1| ubiquitin-conjugating enzyme E2 g [Papilio xuthus]	EHJ79177	1.69964e-103	98	318161	157	155
contig2285	ring finger protein 10-like	949	gi|242013533|ref|XP_002427459.1|RING finger protein, putative [Pediculus humanus corporis] >gi|212511845|gb|EEB14721.1| RING finger protein, putative [Pediculus humanus corporis]	XP_002427459	1.918e-103	76	337421	269	206
contig2110	heat shock protein beta-1-like isoform 1	1111	gi|85816368|gb|ABC84493.1|heat shock protein 20.6 [Locusta migratoria]	ABC84493	1.98649e-103	98	326635	181	178
contig2264	ubiquitin-fold modifier-conjugating enzyme 1-like	743	gi|157111837|ref|XP_001651749.1|hypothetical protein AaeL_AAEL005968 [Aedes aegypti] >gi|121956306|sp|Q178A5.1|UFC1_AEDAE RecName: Full=Ubiquitin-fold modifier-conjugating enzyme 1; AltName: Full=Ufm1-conjugating enzyme 1 >gi|108878289|gb|EAT42514.1| AAEL005968-PA [Aedes aegypti]	XP_001651749	3.21505e-103	96	320472	166	160
contig453	transmembrane emp24 domain-containing protein 7	784	gi|189241532|ref|XP_969755.2|PREDICTED: similar to integral membrane protein, Tmp21-I (p23), putative [Tribolium castaneum] >gi|270001016|gb|EEZ97463.1| hypothetical protein TcasGA2_TC011294 [Tribolium castaneum]	XP_969755	3.36277e-103	86	322783	205	177
contig2593	proteasome subunit beta type-5-like	682	gi|91085931|ref|XP_970194.1|PREDICTED: similar to proteasome subunit beta type 5,8 [Tribolium castaneum]	XP_970194	3.63474e-103	92	323939	182	169
contig2092	hypoxia up-regulated protein 1-like	813	gi|91080263|ref|XP_973490.1|PREDICTED: similar to AGAP001827-PA [Tribolium castaneum] >gi|270005695|gb|EFA02143.1| hypothetical protein TcasGA2_TC007793 [Tribolium castaneum]	XP_973490	3.92531e-103	82	343584	230	190
contig4198	sh3 domain-binding protein 5-like	689	gi|340724187|ref|XP_003400465.1|PREDICTED: hypothetical protein LOC100648571 [Bombus terrestris]	XP_003400465	4.89849e-103	85	336265	219	188
contig5579	probable phosphorylase b kinase regulatory subunit alpha-like isoform 1	814	gi|307205490|gb|EFN83807.1|Probable phosphorylase b kinase regulatory subunit alpha [Harpegnathos saltator]	EFN83807	5.36211e-103	75	337806	281	212
contig2395	myosin heavy chain	1184	gi|307214547|gb|EFN89532.1|Myosin heavy chain, non-muscle [Harpegnathos saltator]	EFN89532	6.02668e-103	94	217624	151	142
contig3963	sodium hydrogen exchanger 8	762	gi|322798700|gb|EFZ20298.1|hypothetical protein SINV_03720 [Solenopsis invicta]	EFZ20298	9.04853e-103	93	338191	212	198
contig4360	endophilin b	702	gi|307195860|gb|EFN77656.1|Endophilin-B1 [Harpegnathos saltator]	EFN77656	1.19452e-102	88	323939	198	176
contig7271	integrator complex subunit 2	814	gi|332030075|gb|EGI69900.1|Integrator complex subunit 2 [Acromyrmex echinatior]	EGI69900	1.36309e-102	86	346665	242	209
contig1424	hydroxyacid-oxoacid mitochondrial	675	gi|307198665|gb|EFN79501.1|Probable hydroxyacid-oxoacid transhydrogenase, mitochondrial [Harpegnathos saltator]	EFN79501	1.40906e-102	92	327.02	200	184
contig6400	neuronal calcium sensor 2	654	gi|383857958|ref|XP_003704470.1|PREDICTED: neuronal calcium sensor 2-like [Megachile rotundata]	XP_003704470	1.4226e-102	100	315849	149	149
contig3722	proton-coupled amino acid transporter 4-like	1031	gi|322799786|gb|EFZ20983.1|hypothetical protein SINV_05703 [Solenopsis invicta]	EFZ20983	1.50016e-102	78	333569	267	210
contig1630	lachesin	669	gi|3024084|sp|Q26474.1|LACH_SCHAMRecName: Full=Lachesin; Flags: Precursor >gi|294841|gb|AAC37185.1| lachesin [Schistocerca americana]	Q26474	1.57177e-102	94	324324	173	164
contig1925	prolactin regulatory element-binding	1666	gi|91083955|ref|XP_975011.1|PREDICTED: similar to CG9175 CG9175-PA [Tribolium castaneum] >gi|270007977|gb|EFA04425.1| hypothetical protein TcasGA2_TC014725 [Tribolium castaneum]	XP_975011	1.69705e-102	72	339347	296	214
contig4478	ariadne ubiquitin-conjugating enzyme e2 binding protein	626	gi|350401290|ref|XP_003486110.1|PREDICTED: E3 ubiquitin-protein ligase arih1-like [Bombus impatiens]	XP_003486110	1.75366e-102	91	328946	173	159
contig2729	thioredoxin-dependent peroxide reductase	738	gi|321452529|gb|EFX63892.1|hypothetical protein DAPPUDRAFT_305931 [Daphnia pulex]	EFX63892	1.96007e-102	89	320857	186	166
contig4264	t-complex protein 1 subunit	703	gi|158298574|ref|XP_318752.4|AGAP009694-PA [Anopheles gambiae str. PEST] >gi|157013949|gb|EAA14559.4| AGAP009694-PA [Anopheles gambiae str. PEST]	XP_318752	2.02868e-102	89	331257	212	189
contig2998	protein unc-50 homolog	1047	gi|242009767|ref|XP_002425654.1|conserved hypothetical protein [Pediculus humanus corporis] >gi|212509547|gb|EEB12916.1| conserved hypothetical protein [Pediculus humanus corporis]	XP_002425654	2.18237e-102	80	326635	246	199
contig3346	pleckstrin homology domain-containing family f member 2-like	787	gi|149689204|gb|ABR27972.1|FYVE finger containing protein [Triatoma infestans]	ABR27972	2.26269e-102	97	308145	155	151
contig4293	protein hu-li tai shao	664	gi|157128354|ref|XP_001661416.1|adducin [Aedes aegypti] >gi|108872625|gb|EAT36850.1| AAEL011105-PB [Aedes aegypti]	XP_001661416	2.46797e-102	83	335495	225	187
contig4962	cg1973 cg1973-pa	883	gi|242017255|ref|XP_002429107.1|conserved hypothetical protein [Pediculus humanus corporis] >gi|212513971|gb|EEB16369.1| conserved hypothetical protein [Pediculus humanus corporis]	XP_002429107	2.74299e-102	86	340887	259	225
contig4041	leucine-rich repeat protein soc-2 homolog	893	gi|383865861|ref|XP_003708391.1|PREDICTED: leucine-rich repeat protein soc-2 homolog [Megachile rotundata]	XP_003708391	2.83356e-102	94	226483	126	119
contig4252	beta-transducin repeat containing	934	gi|332018486|gb|EGI59076.1|F-box/WD repeat-containing protein 1A [Acromyrmex echinatior]	EGI59076	3.37389e-102	95	290812	148	142
contig397	er lumen protein retaining receptor	3581	gi|350404577|ref|XP_003487151.1|PREDICTED: ER lumen protein retaining receptor-like [Bombus impatiens]	XP_003487151	3.81476e-102	95	345895	212	203
contig917	dihydropteridine reductase	931	gi|383866338|ref|XP_003708627.1|PREDICTED: dihydropteridine reductase-like [Megachile rotundata]	XP_003708627	4.53271e-102	82	322783	222	184
contig1000	ribosomal protein l15	809	gi|357622551|gb|EHJ73979.1|ribosomal protein L15 [Danaus plexippus]	EHJ73979	5.72157e-102	95	319701	204	195
contig4489	adenylyl cyclase-associated protein	601	gi|91094307|ref|XP_972149.1|PREDICTED: similar to GA18629-PA [Tribolium castaneum] >gi|270014410|gb|EFA10858.1| hypothetical protein TcasGA2_TC001635 [Tribolium castaneum]	XP_972149	7.1059e-102	85	321627	199	171
contig1911	aldehyde oxidase	1157	gi|170057134|ref|XP_001864348.1|xanthine dehydrogenase/oxidase [Culex quinquefasciatus] >gi|167876670|gb|EDS40053.1| xanthine dehydrogenase/oxidase [Culex quinquefasciatus]	XP_001864348	1.38256e-101	72	347821	303	220
contig3522	ubiquitin carboxyl-terminal hydrolase isozyme l3	710	gi|389609829|dbj|BAM18526.1|ubiquitin carboxy-terminal hydrolase [Papilio xuthus]	BAM18526	2.27029e-101	84	317775	213	179
contig6415	protein transport protein sec16a	819	gi|242012803|ref|XP_002427116.1|hypothetical protein Phum_PHUM296360 [Pediculus humanus corporis] >gi|212511387|gb|EEB14378.1| hypothetical protein Phum_PHUM296360 [Pediculus humanus corporis]	XP_002427116	2.34752e-101	79	346665	274	217
contig3478	protein-tyrosine sulfotransferase-like	583	gi|156543274|ref|XP_001606792.1|PREDICTED: protein-tyrosine sulfotransferase-like [Nasonia vitripennis]	XP_001606792	2.61341e-101	87	321627	193	168
contig2481	signal recognition particle 54 kda protein	510	gi|242009196|ref|XP_002425377.1|Signal recognition particle 54 kDa protein, putative [Pediculus humanus corporis] >gi|212509171|gb|EEB12639.1| Signal recognition particle 54 kDa protein, putative [Pediculus humanus corporis]	XP_002425377	2.85018e-101	98	323939	169	166
contig6624	hydroxysteroid dehydrogenase-like protein 2-like	550	gi|156548625|ref|XP_001608210.1|PREDICTED: hydroxysteroid dehydrogenase-like protein 2-like [Nasonia vitripennis]	XP_001608210	2.91732e-101	91	321627	182	166
contig1163	polycomb group ring finger protein 3-like	1054	gi|91076158|ref|XP_971006.1|PREDICTED: similar to ring finger protein [Tribolium castaneum]	XP_971006	3.16298e-101	92	321627	171	159
contig5254	e3 ubiquitin-protein ligase march6	765	gi|242021770|ref|XP_002431316.1|ssm4 protein, putative [Pediculus humanus corporis] >gi|212516584|gb|EEB18578.1| ssm4 protein, putative [Pediculus humanus corporis]	XP_002431316	3.66764e-101	94	338191	179	170
contig5969	rna polymerase i-specific transcription initiation factor rrn3	1279	gi|91090592|ref|XP_972768.1|PREDICTED: similar to transcription initiation factor RRN3 [Tribolium castaneum]	XP_972768	5.78542e-101	75	336.65	263	199
contig3934	isoform e	980	gi|242010833|ref|XP_002426163.1|conserved hypothetical protein [Pediculus humanus corporis] >gi|212510210|gb|EEB13425.1| conserved hypothetical protein [Pediculus humanus corporis]	XP_002426163	5.98661e-101	89	298.13	174	155
contig6614	annexin b13	1269	gi|322786176|gb|EFZ12781.1|hypothetical protein SINV_05407 [Solenopsis invicta]	EFZ12781	7.92834e-101	82	288886	207	170
contig1087	multiple inositol polyphosphate phosphatase 1-like	1614	gi|242017714|ref|XP_002429332.1|multiple inositol polyphosphate phosphatase 1 precursor, putative [Pediculus humanus corporis] >gi|212514235|gb|EEB16594.1| multiple inositol polyphosphate phosphatase 1 precursor, putative [Pediculus humanus corporis]	XP_002429332	9.0973e-101	61	239195	269	165
contig760	trophoblast glycoprotein	1087	gi|242017810|ref|XP_002429379.1|Trophoblast glycoprotein precursor, putative [Pediculus humanus corporis] >gi|212514292|gb|EEB16641.1| Trophoblast glycoprotein precursor, putative [Pediculus humanus corporis]	XP_002429379	1.21197e-100	73	327.02	273	201
contig6858	gmp synthase	491	gi|359843286|gb|AEV89778.1|glutamine amidotransferase, partial [Schistocerca gregaria]	AEV89778	1.33982e-100	100	321627	153	153
contig451	kinase d-interacting substrate of 220 kda-like	608	gi|383854925|ref|XP_003702970.1|PREDICTED: kinase D-interacting substrate of 220 kDa-like [Megachile rotundata]	XP_003702970	1.56054e-100	88	343969	202	179
contig5200	gtp-binding protein cg1354-like	579	gi|383857463|ref|XP_003704224.1|PREDICTED: GTP-binding protein CG1354-like [Megachile rotundata]	XP_003704224	1.71868e-100	95	319701	168	161
contig3585	ap-1 complex subunit sigma-2-like	948	gi|340712919|ref|XP_003395000.1|PREDICTED: AP-1 complex subunit sigma-2-like [Bombus terrestris] >gi|345488710|ref|XP_001607148.2| PREDICTED: AP-1 complex subunit sigma-2-like [Nasonia vitripennis] >gi|350419517|ref|XP_003492210.1| PREDICTED: AP-1 complex subunit sigma-2-like [Bombus impatiens] >gi|307181019|gb|EFN68793.1| AP-1 complex subunit sigma-2 [Camponotus floridanus]	XP_003395000	1.72631e-100	99	315849	156	155
contig3442	protein transport protein sec24b	943	gi|383851333|ref|XP_003701188.1|PREDICTED: protein transport protein Sec24B-like [Megachile rotundata]	XP_003701188	3.01527e-100	74	341273	305	228
contig5912	very long-chain specific acyl- mitochondrial	730	gi|91076006|ref|XP_966406.1|PREDICTED: similar to acyl-coa dehydrogenase isoform 1 [Tribolium castaneum] >gi|270014595|gb|EFA11043.1| hypothetical protein TcasGA2_TC004634 [Tribolium castaneum]	XP_966406	3.14743e-100	91	328561	189	173
contig5796	adenylate cyclase type 9	1169	gi|157131996|ref|XP_001662398.1|adenylate cyclase type ix [Aedes aegypti] >gi|108871313|gb|EAT35538.1| AAEL012294-PA [Aedes aegypti]	XP_001662398	6.27205e-100	82	345125	220	182
contig591	retinaldehyde-binding protein 1-like protein 1	806	gi|383865138|ref|XP_003708032.1|PREDICTED: clavesin-2-like [Megachile rotundata]	XP_003708032	6.98495e-100	84	318546	223	188
contig2739	probable multidrug resistance-associated protein lethal 03659-like	897	gi|357612899|gb|EHJ68225.1|putative ATP-dependent bile acid permease [Danaus plexippus]	EHJ68225	7.49066e-100	73	338191	284	209
contig4821	multiple epidermal growth factor-like domains protein 10-like	1054	gi|350424059|ref|XP_003493675.1|PREDICTED: multiple epidermal growth factor-like domains protein 10-like [Bombus impatiens]	XP_003493675	7.78573e-100	68	322398	279	191
contig6139	myosin i	899	gi|383863969|ref|XP_003707452.1|PREDICTED: myosin-IA-like [Megachile rotundata]	XP_003707452	9.86088e-100	85	313538	195	166
contig4047	prohibitin protein wph	596	gi|307192234|gb|EFN75536.1|Protein l(2)37Cc [Harpegnathos saltator]	EFN75536	1.01493e-99	97	313538	179	175
contig4228	small g protein signaling modulator 1	683	gi|242025174|ref|XP_002433001.1|run and tbc1 domain-containing protein, putative [Pediculus humanus corporis] >gi|212518510|gb|EEB20263.1| run and tbc1 domain-containing protein, putative [Pediculus humanus corporis]	XP_002433001	1.85601e-99	84	334724	230	194
contig562	transmembrane 9 superfamily protein member 4	705	gi|195436632|ref|XP_002066261.1|GK18190 [Drosophila willistoni] >gi|194162346|gb|EDW77247.1| GK18190 [Drosophila willistoni]	XP_002066261	2.17575e-99	78	325865	234	183
contig548	tom1-like protein 2-like	1792	gi|270004201|gb|EFA00649.1|hypothetical protein TcasGA2_TC003525 [Tribolium castaneum]	EFA00649	2.18543e-99	67	302368	332	223
contig5155	sphingosine-1-phosphate lyase	741	gi|91076782|ref|XP_967792.1|PREDICTED: similar to sphingosine phosphate lyase isoform 1 [Tribolium castaneum] >gi|270001960|gb|EEZ98407.1| hypothetical protein TcasGA2_TC000875 [Tribolium castaneum]	XP_967792	2.18938e-99	77	323939	247	192
contig5169	myosin i	698	gi|242008511|ref|XP_002425047.1|myosin IA, putative [Pediculus humanus corporis] >gi|212508696|gb|EEB12309.1| myosin IA, putative [Pediculus humanus corporis]	XP_002425047	2.84083e-99	81	334339	218	178
contig430	eukaryotic translation initiation factor 5a	1697	gi|380011502|ref|XP_003689841.1|PREDICTED: eukaryotic translation initiation factor 5A-like [Apis florea]	XP_003689841	3.00049e-99	90	324709	181	163
contig3103	isoform d	750	gi|328787309|ref|XP_395128.4|PREDICTED: uncharacterized protein KIAA0528-like [Apis mellifera]	XP_395128	3.89865e-99	70	328176	251	178
contig4534	asparagine synthetase	1178	gi|193716253|ref|XP_001943429.1|PREDICTED: asparagine synthetase [glutamine-hydrolyzing]-like [Acyrthosiphon pisum]	XP_001943429	3.99269e-99	75	201.06	150	113
contig3741	cg3001	941	gi|223036836|gb|ACM78948.1|hexokinase [Locusta migratoria]	ACM78948	5.06367e-99	96	322783	166	161
contig3823	risc-loading complex subunit tarbp2-like	1225	gi|91091212|ref|XP_966668.1|PREDICTED: similar to tar RNA binding protein [Tribolium castaneum] >gi|270013108|gb|EFA09556.1| hypothetical protein TcasGA2_TC011666 [Tribolium castaneum]	XP_966668	5.25584e-99	76	314694	253	193
contig7666	camp-specific 3 -cyclic phosphodiesterase	474	gi|307203122|gb|EFN82302.1|cAMP-specific 3',5'-cyclic phosphodiesterase [Harpegnathos saltator]	EFN82302	6.62022e-99	98	317.39	156	153
contig47	peptidyl-prolyl cis-trans isomerase 5	865	gi|345494466|ref|XP_003427298.1|PREDICTED: peptidyl-prolyl cis-trans isomerase B-like [Nasonia vitripennis]	XP_003427298	1.14591e-98	95	311997	186	177
contig5758	vam6 vps39-like	1130	gi|242012495|ref|XP_002426968.1|conserved hypothetical protein [Pediculus humanus corporis] >gi|212511197|gb|EEB14230.1| conserved hypothetical protein [Pediculus humanus corporis]	XP_002426968	1.42616e-98	72	334339	312	226
contig3123	wd repeat and fyve domain-containing protein 2-like	601	gi|345483614|ref|XP_001601904.2|PREDICTED: WD repeat and FYVE domain-containing protein 2-like [Nasonia vitripennis]	XP_001601904	1.4734e-98	87	312768	185	162
contig2800	coatomer subunit zeta-1-like isoform 1	1064	gi|383854702|ref|XP_003702859.1|PREDICTED: coatomer subunit zeta-1-like [Megachile rotundata]	XP_003702859	1.64042e-98	92	313153	178	165
contig3459	protein argonaute-2-like	796	gi|345497913|ref|XP_001607156.2|PREDICTED: protein argonaute-2-like [Nasonia vitripennis]	XP_001607156	1.67647e-98	76	332798	247	190
contig1840	nitric oxide synthase-interacting protein homolog	876	gi|110760633|ref|XP_001120134.1|PREDICTED: nitric oxide synthase-interacting protein homolog [Apis mellifera]	XP_001120134	1.91083e-98	84	260381	185	156
contig1669	aminopeptidase -like	1341	gi|156545944|ref|XP_001603380.1|PREDICTED: putative aminopeptidase W07G4.4-like isoform 1 [Nasonia vitripennis] >gi|345497943|ref|XP_003428102.1| PREDICTED: putative aminopeptidase W07G4.4-like isoform 2 [Nasonia vitripennis]	XP_001603380	2.31731e-98	76	164466	130	99
contig3395	transient receptor potential mucolipin	691	gi|383861793|ref|XP_003706369.1|PREDICTED: mucolipin-3-like [Megachile rotundata]	XP_003706369	2.85929e-98	86	209.92	130	113
contig6170	glutaminyl-trna synthetase	596	gi|357619562|gb|EHJ72088.1|hypothetical protein KGM_05260 [Danaus plexippus]	EHJ72088	2.9927e-98	91	322783	184	168
contig7252	probable multidrug resistance-associated protein lethal 03659-like	766	gi|307214744|gb|EFN89664.1|Probable multidrug resistance-associated protein lethal(2)03659 [Harpegnathos saltator]	EFN89664	3.15378e-98	78	337035	259	203
contig1026	peptidoglycan recognition protein sa	858	gi|380447702|gb|AFD54029.1|PGRP-SA [Locusta migratoria]	AFD54029	3.58146e-98	93	310071	168	157
contig1696	carbonic anhydrase 1	1086	gi|350418912|ref|XP_003492009.1|PREDICTED: carbonic anhydrase 2-like [Bombus impatiens]	XP_003492009	4.06951e-98	71	316235	269	191
contig1068	eukaryotic translation initiation factor 4e	880	gi|307205416|gb|EFN83757.1|Eukaryotic translation initiation factor 4E [Harpegnathos saltator]	EFN83757	5.81527e-98	85	314694	199	171
contig3589	ubiquitin carboxyl-terminal hydrolase 5	630	gi|340714339|ref|XP_003395687.1|PREDICTED: ubiquitin carboxyl-terminal hydrolase 5-like isoform 2 [Bombus terrestris]	XP_003395687	5.90739e-98	83	325865	210	175
contig7	tropomyosin invertebrate	1680	gi|153792609|ref|NP_001093277.1|tropomyosin-2 isoform 4 [Bombyx mori] >gi|95103006|gb|ABF51444.1| tropomyosin isoform 4 [Bombyx mori]	NP_001093277	5.93831e-98	96	321627	252	243
contig5891	btb poz domain-containing protein kctd5-like	493	gi|340720791|ref|XP_003398813.1|PREDICTED: BTB/POZ domain-containing protein KCTD5-like [Bombus terrestris] >gi|350398077|ref|XP_003485080.1| PREDICTED: BTB/POZ domain-containing protein KCTD5-like [Bombus impatiens]	XP_003398813	6.61089e-98	94	305064	163	154
contig4624	furin-like protease 2-like	549	gi|242003747|ref|XP_002422846.1|Endoprotease FURIN, putative [Pediculus humanus corporis] >gi|212505716|gb|EEB10108.1| Endoprotease FURIN, putative [Pediculus humanus corporis]	XP_002422846	6.8682e-98	96	327.02	182	175
contig6580	dynamin-like isoform 1	477	gi|345488081|ref|XP_001603785.2|PREDICTED: dynamin-like isoform 1 [Nasonia vitripennis]	XP_001603785	7.4001e-98	96	321627	160	155
contig6099	e3 ubiquitin-protein ligase ubr3-like	1107	gi|345481823|ref|XP_001605178.2|PREDICTED: E3 ubiquitin-protein ligase UBR3-like [Nasonia vitripennis]	XP_001605178	7.50518e-98	68	343584	327	223
contig4711	udp-n-acetylglucosamine--dolichyl-phosphate n-acetylglucosaminephosphotransferase-like	787	gi|91080419|ref|XP_968050.1|PREDICTED: similar to CG5287 CG5287-PA [Tribolium castaneum] >gi|270005750|gb|EFA02198.1| hypothetical protein TcasGA2_TC007854 [Tribolium castaneum]	XP_968050	7.66399e-98	86	316235	215	186
contig2889	cytochrome b-c1 complex subunit mitochondrial-like	1036	gi|91078482|ref|XP_975769.1|PREDICTED: similar to AGAP006099-PA isoform 2 [Tribolium castaneum] >gi|270004017|gb|EFA00465.1| hypothetical protein TcasGA2_TC003323 [Tribolium castaneum]	XP_975769	8.81133e-98	69	320472	300	208
contig2719	juvenile hormone epoxide hydrolase-like protein 2	865	gi|270297192|ref|NP_001161927.1|juvenile hormone epoxide hydrolase-like protein 2 [Tribolium castaneum] >gi|269093684|dbj|BAI49687.1| juvenile hormone epoxide hydrolase-like protein 2 [Tribolium castaneum]	NP_001161927	9.11704e-98	78	318931	225	176
contig2564	40s ribosomal protein s11	543	gi|307187585|gb|EFN72597.1|40S ribosomal protein S11 [Camponotus floridanus] >gi|307200299|gb|EFN80564.1| 40S ribosomal protein S11 [Harpegnathos saltator] >gi|332026047|gb|EGI66198.1| 40S ribosomal protein S11 [Acromyrmex echinatior] >gi|332026048|gb|EGI66199.1| 40S ribosomal protein S11 [Acromyrmex echinatior]	EFN72597	1.24169e-97	98	303138	155	152
contig2947	glutathione s-transferase	1668	gi|270003617|gb|EFA00065.1|hypothetical protein TcasGA2_TC002878 [Tribolium castaneum]	EFA00065	1.24853e-97	84	318931	203	172
contig629	puff-specific protein bx42	918	gi|242006591|ref|XP_002424133.1|Puff-specific protein Bx42, putative [Pediculus humanus corporis] >gi|212507450|gb|EEB11395.1| Puff-specific protein Bx42, putative [Pediculus humanus corporis]	XP_002424133	1.28034e-97	93	321627	218	204
contig5096	signal peptidase complex subunit 2	995	gi|344190603|gb|AEM97987.1|signal peptidase complex subunit SPC25 [Dipetalogaster maximus]	AEM97987	1.54894e-97	86	310457	196	170
contig3022	ribosomal protein l13	775	gi|121511988|gb|ABM55445.1|ribosomal protein L13 [Xenopsylla cheopis]	ABM55445	1.88241e-97	90	308145	208	189
contig1178	annexin x	1051	gi|389611113|dbj|BAM19167.1|annexin IX [Papilio polytes]	BAM19167	2.11624e-97	76	229.18	174	133
contig2470	3-ketodihydrosphingosine reductase	1272	gi|383855592|ref|XP_003703294.1|PREDICTED: 3-ketodihydrosphingosine reductase-like [Megachile rotundata]	XP_003703294	2.43768e-97	72	318546	304	219
contig184	translationally controlled tumor protein	964	gi|90819984|gb|ABD98748.1|putative translationally controlled tumor protein [Graphocephala atropunctata]	ABD98748	2.44885e-97	95	308916	172	164
contig401	lysosomal-associated transmembrane protein	5276	gi|242003562|ref|XP_002422774.1|lysosomal-associated transmembrane protein, putative [Pediculus humanus corporis] >gi|212505632|gb|EEB10036.1| lysosomal-associated transmembrane protein, putative [Pediculus humanus corporis]	XP_002422774	2.62426e-97	78	341273	285	223
contig6426	aconitate mitochondrial-like	629	gi|357613241|gb|EHJ68398.1|hypothetical protein KGM_14664 [Danaus plexippus]	EHJ68398	2.66653e-97	88	315849	212	188
contig2250	eukaryotic translation initiation factor 2 alpha kinase pek	1475	gi|170067883|ref|XP_001868656.1|eukaryotic translation initiation factor 2 alpha kinase PEK [Culex quinquefasciatus] >gi|167863919|gb|EDS27302.1| eukaryotic translation initiation factor 2 alpha kinase PEK [Culex quinquefasciatus]	XP_001868656	3.41075e-97	67	303908	351	238
contig3990	receptor-type tyrosine-protein phosphatase n2	911	gi|270013937|gb|EFA10385.1|hypothetical protein TcasGA2_TC012616 [Tribolium castaneum]	EFA10385	3.64159e-97	77	332028	302	233
contig4727	dynein heavy chain	685	gi|91087317|ref|XP_975584.1|PREDICTED: similar to dynein heavy chain [Tribolium castaneum] >gi|270010987|gb|EFA07435.1| dynein heavy chain [Tribolium castaneum]	XP_975584	3.67862e-97	88	337035	213	188
contig5392	serine threonine-protein kinase chk2-like	1259	gi|380013812|ref|XP_003690940.1|PREDICTED: serine/threonine-protein kinase Chk2-like [Apis florea]	XP_003690940	3.92777e-97	61	322783	391	242
contig1332	pre-mrna-splicing factor 38a-like	923	gi|328788407|ref|XP_003251125.1|PREDICTED: pre-mRNA-splicing factor 38A-like [Apis mellifera] >gi|380025942|ref|XP_003696721.1| PREDICTED: pre-mRNA-splicing factor 38A-like [Apis florea]	XP_003251125	4.90821e-97	96	311997	165	160
contig7238	fizzy-related protein	494	gi|307212148|gb|EFN88002.1|Fizzy-related protein-like protein [Harpegnathos saltator]	EFN88002	5.05433e-97	97	312768	158	154
contig5577	prostaglandin e synthase 2	916	gi|242023805|ref|XP_002432321.1|Prostaglandin E synthase 2, putative [Pediculus humanus corporis] >gi|212517744|gb|EEB19583.1| Prostaglandin E synthase 2, putative [Pediculus humanus corporis]	XP_002432321	6.77895e-97	74	208764	174	130
contig148	peptidyl-prolyl cis-trans isomerase	1030	gi|189014678|gb|ACD69575.1|peptidyl-prolyl isomerase-1 [Gryllus firmus] >gi|189014680|gb|ACD69576.1| peptidyl-prolyl isomerase-1 [Gryllus pennsylvanicus]	ACD69575	6.85719e-97	96	308145	163	157
contig1731	probable atp-dependent rna helicase pitchoune-like	750	gi|242022035|ref|XP_002431447.1|DEAD box ATP-dependent RNA helicase, putative [Pediculus humanus corporis] >gi|212516735|gb|EEB18709.1| DEAD box ATP-dependent RNA helicase, putative [Pediculus humanus corporis]	XP_002431447	8.42746e-97	96	320087	214	206
contig849	cysteine protease atg4b	696	gi|332029697|gb|EGI69576.1|Cysteine protease ATG4B [Acromyrmex echinatior]	EGI69576	8.72099e-97	77	311227	237	183
contig471	f-actin-capping protein subunit alpha-like	776	gi|322795636|gb|EFZ18315.1|hypothetical protein SINV_02451 [Solenopsis invicta]	EFZ18315	8.77038e-97	85	309301	185	159
contig5334	exocyst complex component 3-like	607	gi|383855052|ref|XP_003703033.1|PREDICTED: exocyst complex component 3-like [Megachile rotundata]	XP_003703033	8.96921e-97	84	320857	204	172
contig1421	elongation factor 1-gamma	471	gi|18874391|gb|AAL78751.1|translation elongation factor-1 gamma [Locusta migratoria]	AAL78751	9.04912e-97	96	310071	156	151
contig1781	glutathione s-transferase	622	gi|329564867|gb|AEB91972.1|glutathione S-transferase [Locusta migratoria]	AEB91972	1.05854e-96	87	303908	186	163
contig6641	rna-binding protein pno1-like	591	gi|156547502|ref|XP_001600258.1|PREDICTED: RNA-binding protein pno1-like [Nasonia vitripennis]	XP_001600258	1.20485e-96	93	304294	180	168
contig454	60s ribosomal protein l12	851	gi|307211434|gb|EFN87561.1|60S ribosomal protein L12 [Harpegnathos saltator]	EFN87561	1.25866e-96	94	305064	165	156
contig440	nad-dependent deacetylase sirtuin-4	2187	gi|307180408|gb|EFN68434.1|NAD-dependent deacetylase sirtuin-4 [Camponotus floridanus]	EFN68434	1.53756e-96	72	325479	282	204
contig4350	protein sda1 homolog	727	gi|91078808|ref|XP_970433.1|PREDICTED: similar to Protein SDA1 homolog (Mystery protein 45A) [Tribolium castaneum] >gi|270004115|gb|EFA00563.1| hypothetical protein TcasGA2_TC003433 [Tribolium castaneum]	XP_970433	1.68385e-96	93	320472	178	167
contig1407	rgs-gaip interacting protein gipc	1368	gi|357619420|gb|EHJ72002.1|RGS-GAIP interacting protein GIPC [Danaus plexippus]	EHJ72002	2.2676e-96	76	255758	189	144
contig1057	adp-ribosylation factor gtpase-activating protein 2	1743	gi|242011701|ref|XP_002426585.1|ADP-ribosylation factor GTPase-activating protein, putative [Pediculus humanus corporis] >gi|212510734|gb|EEB13847.1| ADP-ribosylation factor GTPase-activating protein, putative [Pediculus humanus corporis]	XP_002426585	2.29973e-96	71	328946	348	248
contig5623	eukaryotic translation initiation factor 2 subunit 1-like	815	gi|340717144|ref|XP_003397047.1|PREDICTED: eukaryotic translation initiation factor 2 subunit 1-like [Bombus terrestris]	XP_003397047	2.3636e-96	95	302753	181	172
contig7189	adp-ribosylation factor-related protein 1-like	545	gi|307172634|gb|EFN63993.1|ADP-ribosylation factor-related protein 1 [Camponotus floridanus]	EFN63993	2.7412e-96	94	298901	159	151
contig2085	ubiquitin-conjugating enzyme rad6	1005	gi|157126694|ref|XP_001654707.1|ubiquitin-conjugating enzyme rad6 [Aedes aegypti] >gi|347970773|ref|XP_310416.7| AGAP003857-PA [Anopheles gambiae str. PEST] >gi|108882493|gb|EAT46718.1| AAEL002118-PA [Aedes aegypti] >gi|333466825|gb|EAA06004.5| AGAP003857-PA [Anopheles gambiae str. PEST] >gi|389614779|dbj|BAM20409.1| ubiquitin conjugating enzyme [Papilio polytes]	XP_001654707	3.28013e-96	100	305449	151	151
contig7919	probable n-acetyltransferase san-like	542	gi|307196688|gb|EFN78147.1|Probable acetyltransferase san [Harpegnathos saltator]	EFN78147	6.20946e-96	95	299286	158	151
contig1548	proteasome subunit beta type-4-like	756	gi|91087761|ref|XP_974991.1|PREDICTED: similar to predicted protein [Tribolium castaneum] >gi|270009385|gb|EFA05833.1| hypothetical protein TcasGA2_TC008617 [Tribolium castaneum]	XP_974991	7.01701e-96	82	305449	210	174
contig2487	par- isoform s	668	gi|158300580|ref|XP_552140.3|AGAP012064-PA [Anopheles gambiae str. PEST] >gi|157013228|gb|EAL38768.3| AGAP012064-PA [Anopheles gambiae str. PEST]	XP_552140	7.27941e-96	100	173711	81	81
contig2909	aquaporin	876	gi|358633438|emb|CBY77924.1|aquaporin [Blattella germanica]	CBY77924	7.53503e-96	77	307.76	278	215
contig4733	grb2 associated binder	568	gi|242005130|ref|XP_002423426.1|grb2-associated binder, gab, putative [Pediculus humanus corporis] >gi|212506495|gb|EEB10688.1| grb2-associated binder, gab, putative [Pediculus humanus corporis]	XP_002423426	8.48114e-96	87	300056	183	161
contig7978	vesicular glutamate transporter 2-like	579	gi|380015449|ref|XP_003691714.1|PREDICTED: vesicular glutamate transporter 2-like [Apis florea]	XP_003691714	9.0289e-96	86	316235	177	153
contig1379	elongation factor 1 delta	989	gi|90820008|gb|ABD98761.1|putative elongation factor 1 delta [Graphocephala atropunctata]	ABD98761	1.0188e-95	79	305834	269	213
contig4124	thioredoxin reductase cytoplasmic	769	gi|148277073|ref|NP_001025933.2|thioredoxin reductase 1, cytoplasmic [Gallus gallus]	NP_001025933	1.02012e-95	75	313538	253	192
contig632	integral membrane protein 2c	1549	gi|383858158|ref|XP_003704569.1|PREDICTED: integral membrane protein 2B-like [Megachile rotundata]	XP_003704569	1.05013e-95	67	317005	318	216
contig5306	dna-directed rna polymerase iii subunit rpc2	530	gi|170068543|ref|XP_001868905.1|DNA-directed RNA polymerase III subunit 127.6 kDa polypeptide [Culex quinquefasciatus] >gi|167864519|gb|EDS27902.1| DNA-directed RNA polymerase III subunit 127.6 kDa polypeptide [Culex quinquefasciatus]	XP_001868905	1.07009e-95	91	299671	173	159
contig1262	1-phosphatidylinositol- -bisphosphate phosphodiesterase gamma-1	933	gi|242003780|ref|XP_002422857.1|1-phosphatidylinositol-4,5-bisphosphate phosphodiesterase, putative [Pediculus humanus corporis] >gi|212505739|gb|EEB10119.1| 1-phosphatidylinositol-4,5-bisphosphate phosphodiesterase, putative [Pediculus humanus corporis]	XP_002422857	1.10163e-95	85	222246	138	118
contig5740	isoleucyl-trna cytoplasmic	814	gi|321472021|gb|EFX82992.1|hypothetical protein DAPPUDRAFT_316089 [Daphnia pulex]	EFX82992	1.1479e-95	83	323553	215	179
contig5831	ddb1- and cul4-associated factor 7-like	802	gi|383861073|ref|XP_003706011.1|PREDICTED: DDB1- and CUL4-associated factor 7 [Megachile rotundata]	XP_003706011	1.2438e-95	97	306.22	149	146
contig6184	adenosylhomocysteinase 3-like	483	gi|307182708|gb|EFN69832.1|Putative adenosylhomocysteinase 3 [Camponotus floridanus]	EFN69832	1.44092e-95	94	310842	160	151
contig2765	liquid facets	2130	gi|357625792|gb|EHJ76112.1|hypothetical protein KGM_12778 [Danaus plexippus]	EHJ76112	1.85751e-95	90	320857	185	168
contig5184	vesicle-trafficking protein sec22b-b-like	674	gi|91080669|ref|XP_975087.1|PREDICTED: similar to snare protein sec22 [Tribolium castaneum] >gi|270005842|gb|EFA02290.1| hypothetical protein TcasGA2_TC007954 [Tribolium castaneum]	XP_975087	2.7324e-95	90	298516	175	158
contig6539	protein mitochondrial-like	936	gi|242025339|ref|XP_002433082.1|ETHE1 protein, putative [Pediculus humanus corporis] >gi|212518609|gb|EEB20344.1| ETHE1 protein, putative [Pediculus humanus corporis]	XP_002433082	3.06585e-95	84	305834	197	167
contig2782	aspartate ammonia lyase	980	gi|260830381|ref|XP_002610139.1|hypothetical protein BRAFLDRAFT_264293 [Branchiostoma floridae] >gi|229295503|gb|EEN66149.1| hypothetical protein BRAFLDRAFT_264293 [Branchiostoma floridae]	XP_002610139	3.07402e-95	90	234187	143	129
contig1302	ubiquitin-conjugating enzyme	1417	gi|24646906|ref|NP_731941.1|effete [Drosophila melanogaster] >gi|187117170|ref|NP_001119686.1| effete [Acyrthosiphon pisum] >gi|58381090|ref|XP_310998.2| AGAP000145-PA [Anopheles gambiae str. PEST] >gi|91077526|ref|XP_970430.1| PREDICTED: similar to Ubiquitin-conjugating enzyme E2-17 kDa (Ubiquitin-protein ligase) (Ubiquitin carrier protein) (Protein effete) [Tribolium castaneum] >gi|156550189|re…	NP_731941	3.79224e-95	100	307.76	147	147
contig4253	pre-mrna-splicing factor atp-dependent rna helicase dhx15-like	689	gi|91077430|ref|XP_966364.1|PREDICTED: similar to ATP-dependent RNA helicase [Tribolium castaneum] >gi|270001627|gb|EEZ98074.1| hypothetical protein TcasGA2_TC000481 [Tribolium castaneum]	XP_966364	4.47613e-95	82	316.62	210	174
contig1172	alpha- partial	477	gi|38047815|gb|AAR09810.1|similar to Drosophila melanogaster alphaTub84B, partial [Drosophila yakuba]	AAR09810	7.26247e-95	99	298901	158	157
contig394	cytochrome oxidase subunit ii	691	gi|237682796|gb|ACR10445.1|cytochrome c oxidase subunit II [Choroedocus violaceipes]	ACR10445	1.10626e-94	94	300442	193	182
contig781	probable trna pseudouridine synthase 2-like	894	gi|307169890|gb|EFN62399.1|Probable tRNA pseudouridine synthase 2 [Camponotus floridanus]	EFN62399	1.15658e-94	69	306.22	275	192
contig2053	calcium release-activated calcium channel protein 1-like	804	gi|350402474|ref|XP_003486499.1|PREDICTED: calcium release-activated calcium channel protein 1-like [Bombus impatiens]	XP_003486499	1.30097e-94	83	304679	243	203
contig4965	26s proteasome non-atpase regulatory subunit 1-like isoform 1	1426	gi|195449513|ref|XP_002072105.1|GK22666 [Drosophila willistoni] >gi|194168190|gb|EDW83091.1| GK22666 [Drosophila willistoni]	XP_002072105	1.31176e-94	73	332028	257	188
contig2135	homeobox protein extradenticle	473	gi|380030551|ref|XP_003698909.1|PREDICTED: homeobox protein extradenticle-like [Apis florea]	XP_003698909	1.37493e-94	98	300442	155	153
contig4155	patched domain-containing protein 3	741	gi|242022973|ref|XP_002431911.1|conserved hypothetical protein [Pediculus humanus corporis] >gi|212517255|gb|EEB19173.1| conserved hypothetical protein [Pediculus humanus corporis]	XP_002431911	1.46955e-94	81	323553	243	197
contig7909	protein phosphatase regulatory subunit b gamma isoform	470	gi|291221573|ref|XP_002730788.1|PREDICTED: delta isoform of regulatory subunit B56, protein phosphatase 2A-like [Saccoglossus kowalevskii]	XP_002730788	1.51653e-94	98	307375	156	153
contig5519	nucleolar gtp-binding protein	586	gi|307172986|gb|EFN64128.1|Probable nucleolar GTP-binding protein 1 [Camponotus floridanus]	EFN64128	1.5602e-94	96	309301	159	153
contig4724	lysocardiolipin acyltransferase 1-like	1171	gi|340715457|ref|XP_003396229.1|PREDICTED: lysocardiolipin acyltransferase 1-like [Bombus terrestris]	XP_003396229	1.63806e-94	71	311227	283	201
contig2139	peptidyl-alpha-hydroxyglycine-alpha-amidating lyase isoform b	1663	gi|195431417|ref|XP_002063738.1|GK15744 [Drosophila willistoni] >gi|194159823|gb|EDW74724.1| GK15744 [Drosophila willistoni]	XP_002063738	1.70321e-94	59	322783	386	230
contig2413	tho complex subunit 2	583	gi|307176318|gb|EFN65937.1|THO complex subunit 2 [Camponotus floridanus]	EFN65937	2.00185e-94	93	323168	185	173
contig5025	rna-binding protein luc7-like 2-like	600	gi|350412545|ref|XP_003489684.1|PREDICTED: putative RNA-binding protein Luc7-like 2-like [Bombus impatiens]	XP_003489684	2.64618e-94	90	302753	176	159
contig5696	programmed cell death protein 6-like isoform 1	752	gi|156549526|ref|XP_001601434.1|PREDICTED: programmed cell death protein 6 isoform 1 [Nasonia vitripennis]	XP_001601434	3.08974e-94	89	298.13	166	148
contig573	transmembrane emp24 domain-containing protein 2	889	gi|91084965|ref|XP_971914.1|PREDICTED: similar to predicted protein [Tribolium castaneum] >gi|270009004|gb|EFA05452.1| hypothetical protein TcasGA2_TC015633 [Tribolium castaneum]	XP_971914	3.56126e-94	90	300827	175	159
contig1258	isoform h	893	gi|340717809|ref|XP_003397368.1|PREDICTED: hypothetical protein LOC100643409 [Bombus terrestris]	XP_003397368	3.99877e-94	75	318546	260	197
contig3570	nadh dehydrogenase iron-sulfur protein mitochondrial	463	gi|312383663|gb|EFR28661.1|hypothetical protein AND_03103 [Anopheles darlingi]	EFR28661	4.59776e-94	96	303908	153	148
contig1352	z band alternatively spliced pdz-motif protein isoform k	1026	gi|340720126|ref|XP_003398494.1|PREDICTED: hypothetical protein LOC100642610 [Bombus terrestris]	XP_003398494	4.73621e-94	67	331257	345	233
contig4752	signal recognition particle	869	gi|242017789|ref|XP_002429369.1|conserved hypothetical protein [Pediculus humanus corporis] >gi|212514278|gb|EEB16631.1| conserved hypothetical protein [Pediculus humanus corporis]	XP_002429369	5.80688e-94	70	313153	289	205
contig2652	sorting nexin-9-like	787	gi|242003995|ref|XP_002422934.1|Sorting nexin-9, putative [Pediculus humanus corporis] >gi|212505833|gb|EEB10196.1| Sorting nexin-9, putative [Pediculus humanus corporis]	XP_002422934	5.82614e-94	76	310457	245	188
contig48	probable histone-binding protein caf1	490	gi|66534191|ref|XP_624580.1|PREDICTED: probable histone-binding protein Caf1 [Apis mellifera] >gi|340711092|ref|XP_003394115.1| PREDICTED: probable histone-binding protein Caf1-like [Bombus terrestris] >gi|350405600|ref|XP_003487490.1| PREDICTED: probable histone-binding protein Caf1-like [Bombus impatiens] >gi|383865389|ref|XP_003708156.1| PREDICTED: probable histone-binding protein Caf1-like [M…	XP_624580	7.23549e-94	100	302368	144	144
contig4692	ww domain-binding protein 2-like	1270	gi|383848797|ref|XP_003700034.1|PREDICTED: WW domain-binding protein 2-like [Megachile rotundata]	XP_003700034	8.9862e-94	78	305449	291	229
contig4984	dna-directed rna polymerase ii subunit rpb3-like	567	gi|350400985|ref|XP_003486021.1|PREDICTED: DNA-directed RNA polymerase II subunit RPB3-like [Bombus impatiens]	XP_003486021	9.63783e-94	97	298.13	153	149
contig4396	patched domain-containing protein 3	614	gi|158289940|ref|XP_311553.4|AGAP010394-PA [Anopheles gambiae str. PEST] >gi|157018400|gb|EAA07199.5| AGAP010394-PA [Anopheles gambiae str. PEST]	XP_311553	9.82924e-94	84	317775	207	175
contig3434	arsenical pump-driving atpase	642	gi|350407246|ref|XP_003488032.1|PREDICTED: ATPase ASNA1 homolog [Bombus impatiens]	XP_003488032	1.01258e-93	93	301212	167	156
contig4680	ubiquitin fusion degradation protein 1 homolog	593	gi|345479998|ref|XP_001605370.2|PREDICTED: ubiquitin fusion degradation protein 1 homolog [Nasonia vitripennis]	XP_001605370	1.02865e-93	94	298901	157	149
contig696	calmodulin	1102	gi|395537139|ref|XP_003770562.1|PREDICTED: calmodulin-like [Sarcophilus harrisii]	XP_003770562	1.10773e-93	97	301597	157	153
contig1469	signal peptidase complex subunit 3	679	gi|242019578|ref|XP_002430237.1|microsomal signal peptidase 23 kD subunit, putative [Pediculus humanus corporis] >gi|212515337|gb|EEB17499.1| microsomal signal peptidase 23 kD subunit, putative [Pediculus humanus corporis]	XP_002430237	1.13695e-93	87	295819	179	157
contig6251	probable atp-dependent rna helicase ddx10-like	716	gi|242020238|ref|XP_002430562.1|ATP-dependent RNA helicase DBP4, putative [Pediculus humanus corporis] >gi|212515734|gb|EEB17824.1| ATP-dependent RNA helicase DBP4, putative [Pediculus humanus corporis]	XP_002430562	1.16176e-93	87	212231	134	117
contig3844	friend of isoform h	855	gi|242008006|ref|XP_002424804.1|echinoid, putative [Pediculus humanus corporis] >gi|212508342|gb|EEB12066.1| echinoid, putative [Pediculus humanus corporis]	XP_002424804	1.69127e-93	73	194126	154	113
contig5464	lissencephaly-1 homolog	797	gi|170030259|ref|XP_001843007.1|platelet-activating factor acetylhydrolase 1b alpha subunit [Culex quinquefasciatus] >gi|167866443|gb|EDS29826.1| platelet-activating factor acetylhydrolase 1b alpha subunit [Culex quinquefasciatus]	XP_001843007	1.70031e-93	85	305064	185	159
contig2290	epidermal growth factor receptor	689	gi|242023851|ref|XP_002432344.1|Epidermal growth factor receptor precursor, putative [Pediculus humanus corporis] >gi|212517767|gb|EEB19606.1| Epidermal growth factor receptor precursor, putative [Pediculus humanus corporis]	XP_002432344	1.99917e-93	94	322013	186	176
contig6695	histone h3 methyltransferase	549	gi|322785205|gb|EFZ11915.1|hypothetical protein SINV_16303 [Solenopsis invicta]	EFZ11915	2.25862e-93	93	308531	164	153
contig2892	heat shock 70 kda protein 4l-like	733	gi|332026311|gb|EGI66445.1|Heat shock protein 105 kDa [Acromyrmex echinatior]	EGI66445	2.71444e-93	90	316235	176	160
contig1306	annexin ix	564	gi|10801568|dbj|BAB16697.1|annexin [Bombyx mori] >gi|10801570|dbj|BAB16698.1| annexin [Bombyx mori]	BAB16697	2.92319e-93	90	298516	167	151
contig157	Nucleoside diphosphate kinase	622	gi|332376647|gb|AEE63463.1|unknown [Dendroctonus ponderosae]	AEE63463	3.03931e-93	89	293508	169	152
contig3228	membralin-like	585	gi|110762636|ref|XP_624234.2|PREDICTED: membralin-like [Apis mellifera]	XP_624234	3.13948e-93	97	310071	148	145
contig7057	tankyrase-1 isoform 1	495	gi|242017239|ref|XP_002429099.1|Tankyrase-1, putative [Pediculus humanus corporis] >gi|212513963|gb|EEB16361.1| Tankyrase-1, putative [Pediculus humanus corporis]	XP_002429099	3.24701e-93	96	317005	163	157
contig6630	5 -3 exoribonuclease 2 homolog	862	gi|307204797|gb|EFN83355.1|5'-3' exoribonuclease 2-like protein [Harpegnathos saltator]	EFN83355	4.373e-93	79	288115	208	166
contig5063	transmembrane protein 47-like isoform 1	1048	gi|242005919|ref|XP_002423807.1|transmembrane protein, putative [Pediculus humanus corporis] >gi|212507023|gb|EEB11069.1| transmembrane protein, putative [Pediculus humanus corporis]	XP_002423807	4.61117e-93	92	300056	204	188
contig7974	28s ribosomal protein mitochondrial-like	645	gi|157138201|ref|XP_001664173.1|28S ribosomal protein S5 [Aedes aegypti] >gi|108880658|gb|EAT44883.1| AAEL003801-PA [Aedes aegypti]	XP_001664173	4.75992e-93	85	303523	214	182
contig2283	ubiquitin-conjugating enzyme e2 j2-like	572	gi|350411315|ref|XP_003489308.1|PREDICTED: ubiquitin-conjugating enzyme E2 J2-like [Bombus impatiens]	XP_003489308	5.02389e-93	90	294664	163	148
contig822	monoacylglycerol lipase abhd12-like	1225	gi|322803052|gb|EFZ23140.1|hypothetical protein SINV_00212 [Solenopsis invicta]	EFZ23140	5.41195e-93	74	307375	250	186
contig5274	ubiquitin thioesterase trabid-like isoform 1	1145	gi|242017900|ref|XP_002429422.1|conserved hypothetical protein [Pediculus humanus corporis] >gi|212514348|gb|EEB16684.1| conserved hypothetical protein [Pediculus humanus corporis]	XP_002429422	6.00958e-93	90	213001	122	110
contig2233	tubulin polyglutamylase ttll6	973	gi|91083483|ref|XP_971803.1|PREDICTED: similar to conserved hypothetical protein [Tribolium castaneum] >gi|270010834|gb|EFA07282.1| hypothetical protein TcasGA2_TC014517 [Tribolium castaneum]	XP_971803	6.65126e-93	73	309301	268	198
contig4593	kelch domain-containing protein 4-like	724	gi|156541487|ref|XP_001600405.1|PREDICTED: kelch domain-containing protein 4-like [Nasonia vitripennis]	XP_001600405	7.89528e-93	86	306605	185	160
contig5819	cation efflux protein zinc transporter	1423	gi|91094123|ref|XP_968324.1|PREDICTED: similar to cation efflux protein/ zinc transporter [Tribolium castaneum]	XP_968324	1.07682e-92	71	308916	350	250
contig2943	nuclear pore complex protein nup85-like	1157	gi|189240528|ref|XP_972141.2|PREDICTED: similar to nucleoporin 85 [Tribolium castaneum] >gi|270011375|gb|EFA07823.1| hypothetical protein TcasGA2_TC005392 [Tribolium castaneum]	XP_972141	1.20186e-92	62	314694	383	239
contig903	low quality protein: dynein heavy cytoplasmic-like	502	gi|195167930|ref|XP_002024785.1|GL17926 [Drosophila persimilis] >gi|194108215|gb|EDW30258.1| GL17926 [Drosophila persimilis]	XP_002024785	1.36079e-92	93	310071	167	156
contig2802	akt-interacting protein	1173	gi|156553383|ref|XP_001602099.1|PREDICTED: AKT-interacting protein-like [Nasonia vitripennis]	XP_001602099	1.37654e-92	72	303138	266	193
contig3924	thioredoxin reductase	594	gi|119113492|ref|XP_310514.3|AGAP000565-PB [Anopheles gambiae str. PEST] >gi|28865108|emb|CAD70158.1| thioredoxin-disulfide reductase [Anopheles gambiae] >gi|116130385|gb|EAA06298.3| AGAP000565-PB [Anopheles gambiae str. PEST]	XP_310514	1.52422e-92	83	303138	198	166
contig4087	upf0568 protein c14orf166 homolog	883	gi|307095150|gb|ADN29881.1|hypothetical conserved protein [Triatoma matogrossensis]	ADN29881	1.53155e-92	78	298.13	231	181
contig6169	mitochondrial carrier protein	973	gi|242006336|ref|XP_002424007.1|mitochondrial carrier protein, putative [Pediculus humanus corporis] >gi|212507299|gb|EEB11269.1| mitochondrial carrier protein, putative [Pediculus humanus corporis]	XP_002424007	1.64922e-92	73	303908	250	183
contig1041	v-type proton atpase 116 kda subunit a isoform 1-like isoform 1	1379	gi|170034276|ref|XP_001845000.1|vacuolar proton translocating ATPase 116 kDa subunit a 1 [Culex quinquefasciatus] >gi|167875633|gb|EDS39016.1| vacuolar proton translocating ATPase 116 kDa subunit a 1 [Culex quinquefasciatus]	XP_001845000	1.67113e-92	78	322013	228	178
contig5759	synaptogyrin 2-like isoform 2	1319	gi|242024274|ref|XP_002432553.1|synaptogyrin-1, putative [Pediculus humanus corporis] >gi|212518013|gb|EEB19815.1| synaptogyrin-1, putative [Pediculus humanus corporis]	XP_002432553	1.73281e-92	81	302753	218	178
contig3108	heparan-sulfate 6-o-sulfotransferase 2-like	706	gi|242008422|ref|XP_002425005.1|Heparan-sulfate 6-O-sulfotransferase, putative [Pediculus humanus corporis] >gi|212508634|gb|EEB12267.1| Heparan-sulfate 6-O-sulfotransferase, putative [Pediculus humanus corporis]	XP_002425005	1.81187e-92	80	302368	211	170
contig2732	flotillin-1-like isoform 1	792	gi|340716314|ref|XP_003396644.1|PREDICTED: flotillin-1-like isoform 1 [Bombus terrestris]	XP_003396644	1.81396e-92	77	303138	273	211
contig1004	ribosomal protein s23e	523	gi|90820006|gb|ABD98760.1|putative ribosomal protein S23e [Graphocephala atropunctata]	ABD98760	1.86085e-92	99	289271	143	142
contig5712	ubiquitin carboxyl-terminal hydrolase 5	742	gi|91078722|ref|XP_967156.1|PREDICTED: similar to ubiquitin carboxyl-terminal hydrolase 5 [Tribolium castaneum] >gi|270004088|gb|EFA00536.1| hypothetical protein TcasGA2_TC003401 [Tribolium castaneum]	XP_967156	2.18519e-92	83	312383	211	177
contig4519	thioredoxin reductase mitochondrial	811	gi|91079422|ref|XP_975772.1|PREDICTED: similar to thioredoxin reductase isoform 2 [Tribolium castaneum]	XP_975772	3.12023e-92	80	201.83	150	121
contig7554	malic enzyme	629	gi|380024737|ref|XP_003696148.1|PREDICTED: LOW QUALITY PROTEIN: NADP-dependent malic enzyme-like [Apis florea]	XP_003696148	3.1449e-92	85	303908	191	164
contig2065	nad kinase	734	gi|242007062|ref|XP_002424361.1|NADH kinase, putative [Pediculus humanus corporis] >gi|212507761|gb|EEB11623.1| NADH kinase, putative [Pediculus humanus corporis]	XP_002424361	3.20629e-92	96	301597	160	154
contig1478	actin-depolymerizing factor 1	1115	gi|399227024|gb|AFP36378.1|cofilin [Spodoptera frugiperda]	AFP36378	3.95882e-92	98	296.59	148	146
contig4230	u5 small nuclear ribonucleoprotein 200 kda helicase-like	928	gi|328792791|ref|XP_623928.3|PREDICTED: putative U5 small nuclear ribonucleoprotein 200 kDa helicase-like [Apis mellifera]	XP_623928	4.20924e-92	85	325094	288	246
contig4664	protein fam102a	750	gi|345479905|ref|XP_001605194.2|PREDICTED: hypothetical protein LOC100121584 [Nasonia vitripennis]	XP_001605194	4.46279e-92	74	309301	266	198
contig6440	calbindin-32	439	gi|357607298|gb|EHJ65442.1|putative calbindin-32 [Danaus plexippus]	EHJ65442	4.90673e-92	100	290041	146	146
contig3443	histone-lysine n-methyltransferase e -like isoform 1	977	gi|189235122|ref|XP_001811652.1|PREDICTED: similar to enhancer of zeste homolog 2 [Tribolium castaneum] >gi|270003813|gb|EFA00261.1| hypothetical protein TcasGA2_TC003094 [Tribolium castaneum]	XP_001811652	5.4362e-92	90	231876	130	117
contig6100	aael006472- partial	642	gi|170045722|ref|XP_001850447.1|rabconnectin [Culex quinquefasciatus] >gi|167868657|gb|EDS32040.1| rabconnectin [Culex quinquefasciatus]	XP_001850447	5.65683e-92	83	320857	215	179
contig7645	rna-binding protein 39-like isoform 1	594	gi|328781105|ref|XP_624668.3|PREDICTED: RNA-binding protein 39-like [Apis mellifera]	XP_624668	6.08539e-92	91	301597	174	159
contig3226	bifunctional aminoacyl-trna synthetase	655	gi|195108339|ref|XP_001998750.1|GI23457 [Drosophila mojavensis] >gi|193915344|gb|EDW14211.1| GI23457 [Drosophila mojavensis]	XP_001998750	6.35426e-92	93	266544	142	133
contig7594	ammecr1-like protein	924	gi|328781946|ref|XP_393841.3|PREDICTED: AMME syndrome candidate gene 1 protein homolog isoform 1 [Apis mellifera] >gi|380019848|ref|XP_003693813.1| PREDICTED: AMME syndrome candidate gene 1 protein homolog [Apis florea]	XP_393841	6.44836e-92	86	261536	154	133
contig1532	ribosomal protein l18	670	gi|383864063|ref|XP_003707499.1|PREDICTED: 60S ribosomal protein L18-like [Megachile rotundata]	XP_003707499	6.60804e-92	96	292738	193	186
contig1774	ribosomal protein s7	681	gi|91086117|ref|XP_968147.1|PREDICTED: similar to S7e ribosomal protein [Tribolium castaneum] >gi|270009893|gb|EFA06341.1| hypothetical protein TcasGA2_TC009214 [Tribolium castaneum]	XP_968147	6.69577e-92	95	291582	189	180
contig3781	tyrosine-protein kinase src64b	557	gi|198463005|ref|XP_002135421.1|GA28339 [Drosophila pseudoobscura pseudoobscura] >gi|198151072|gb|EDY74048.1| GA28339 [Drosophila pseudoobscura pseudoobscura]	XP_002135421	7.69165e-92	92	291582	156	144
contig4539	transmembrane protein 68	1109	gi|193699933|ref|XP_001951151.1|PREDICTED: transmembrane protein 68-like [Acyrthosiphon pisum]	XP_001951151	8.36103e-92	86	147132	91	79
contig994	endoplasmic reticulum resident protein 29-like	1374	gi|242011684|ref|XP_002426577.1|Endoplasmic reticulum protein ERp29, putative [Pediculus humanus corporis] >gi|212510717|gb|EEB13839.1| Endoplasmic reticulum protein ERp29, putative [Pediculus humanus corporis]	XP_002426577	9.35057e-92	81	302753	227	185
contig1541	vesicle-fusing atpase 1-like	632	gi|332029568|gb|EGI69457.1|Vesicle-fusing ATPase 1 [Acromyrmex echinatior]	EGI69457	9.57158e-92	87	309686	187	164
contig4836	solute carrier organic anion transporter family member 4a1-like	1839	gi|307199413|gb|EFN80038.1|Solute carrier organic anion transporter family member 4A1 [Harpegnathos saltator]	EFN80038	1.11869e-91	69	313923	292	204
contig3977	transmembrane protein 120 homolog	953	gi|383857116|ref|XP_003704052.1|PREDICTED: transmembrane protein 120 homolog [Megachile rotundata]	XP_003704052	1.14646e-91	80	266544	227	182
contig270	trna (uracil-5-)-methyltransferase homolog a-like	2748	gi|307191668|gb|EFN75142.1|HpaII tiny fragments locus 9c protein [Harpegnathos saltator]	EFN75142	1.16928e-91	60	326.25	502	303
contig1555	histone deacetylase 6-like	552	gi|328699049|ref|XP_001942623.2|PREDICTED: histone deacetylase 6-like [Acyrthosiphon pisum]	XP_001942623	1.33684e-91	85	308531	181	155
contig3793	210kda protein	1487	gi|307172396|gb|EFN63862.1|hypothetical protein EAG_10292 [Camponotus floridanus]	EFN63862	1.50531e-91	64	332028	445	285
contig6007	rna polymerase ii largest subunit	542	gi|324120536|dbj|BAJ78659.1|RNA polymerase II largest subunit [Nomadacris japonica]	BAJ78659	1.56679e-91	99	316235	165	164
contig5539	t-complex protein 1 subunit delta-like	549	gi|193603376|ref|XP_001948080.1|PREDICTED: t-complex protein 1 subunit delta-like [Acyrthosiphon pisum]	XP_001948080	1.97224e-91	93	300442	183	171
contig115	#NAME?	1167	gi|189234193|ref|XP_970277.2|PREDICTED: similar to AGAP005618-PA [Tribolium castaneum] >gi|270002697|gb|EEZ99144.1| hypothetical protein TcasGA2_TC012925 [Tribolium castaneum]	XP_970277	2.04723e-91	88	296.59	179	159
contig7810	suppressor of hairless	724	gi|328791062|ref|XP_003251510.1|PREDICTED: suppressor of hairless protein [Apis mellifera] >gi|380026085|ref|XP_003696792.1| PREDICTED: suppressor of hairless protein-like [Apis florea]	XP_003251510	2.1647e-91	93	299286	163	152
contig7774	glycyl-trna synthetase	714	gi|156537409|ref|XP_001606827.1|PREDICTED: glycyl-tRNA synthetase-like [Nasonia vitripennis]	XP_001606827	2.25455e-91	88	308145	189	168
contig5031	sphingolipid delta -desaturase des1-like	714	gi|91085523|ref|XP_972076.1|PREDICTED: similar to sphingolipid delta 4 desaturase/c-4 hydroxylase protein des2 [Tribolium castaneum] >gi|270009198|gb|EFA05646.1| hypothetical protein TcasGA2_TC015856 [Tribolium castaneum]	XP_972076	2.29944e-91	73	295434	229	169
contig7028	metastasis-associated protein mta1	483	gi|189239491|ref|XP_975498.2|PREDICTED: similar to MTA1-like CG2244-PB [Tribolium castaneum] >gi|270009558|gb|EFA06006.1| hypothetical protein TcasGA2_TC008832 [Tribolium castaneum]	XP_975498	2.40745e-91	95	305064	160	152
contig1069	er protein reticulon	1131	gi|307188898|gb|EFN73447.1|Reticulon-1 [Camponotus floridanus]	EFN73447	3.07518e-91	88	296204	184	163
contig1405	thioredoxin-like protein	1891	gi|91085787|ref|XP_974503.1|PREDICTED: similar to thioredoxin-like protein [Tribolium castaneum] >gi|270010127|gb|EFA06575.1| hypothetical protein TcasGA2_TC009487 [Tribolium castaneum]	XP_974503	3.6528e-91	79	291197	209	167
contig4288	vesicle-associated membrane protein 7	917	gi|307199960|gb|EFN80310.1|Vesicle-associated membrane protein 7 [Harpegnathos saltator]	EFN80310	4.41852e-91	85	293893	191	163
contig937	actin related protein 2 3 complex subunit 2	444	gi|195484721|ref|XP_002090807.1|Arc-p34 [Drosophila yakuba] >gi|194176908|gb|EDW90519.1| Arc-p34 [Drosophila yakuba]	XP_002090807	5.11458e-91	96	290041	147	142
contig4932	pre-mrna-splicing factor slu7-like	580	gi|332023027|gb|EGI63292.1|Pre-mRNA-splicing factor SLU7 [Acromyrmex echinatior]	EGI63292	5.25479e-91	88	300827	192	169
contig4222	protein ndrg3-like	480	gi|383865146|ref|XP_003708036.1|PREDICTED: protein NDRG3-like [Megachile rotundata]	XP_003708036	5.36226e-91	89	296204	159	143
contig2914	otu domain-containing protein 5-like	684	gi|345482483|ref|XP_001608150.2|PREDICTED: OTU domain-containing protein 5-like [Nasonia vitripennis]	XP_001608150	6.26413e-91	89	302368	176	157
contig7455	protein kinase c alpha binding protein	475	gi|242008834|ref|XP_002425202.1|PRKCA-binding protein, putative [Pediculus humanus corporis] >gi|212508923|gb|EEB12464.1| PRKCA-binding protein, putative [Pediculus humanus corporis]	XP_002425202	6.79507e-91	96	293508	157	151
contig35	ribosomal protein l19	432	gi|70909753|emb|CAJ17302.1|ribosomal protein L19e [Cicindela campestris]	CAJ17302	7.93511e-91	98	285804	142	140
contig3186	lim and sh3 domain protein lasp-like	819	gi|350407065|ref|XP_003487972.1|PREDICTED: LIM and SH3 domain protein F42H10.3-like isoform 1 [Bombus impatiens]	XP_003487972	7.95976e-91	83	293123	186	155
contig3234	microtubule-actin cross-linking factor 1-like	935	gi|322778734|gb|EFZ09150.1|hypothetical protein SINV_01882 [Solenopsis invicta]	EFZ09150	1.21144e-90	89	293893	177	158
contig2685	ribosomal protein l17	630	gi|242011044|ref|XP_002426267.1|60S ribosomal protein L17, putative [Pediculus humanus corporis] >gi|212510330|gb|EEB13529.1| 60S ribosomal protein L17, putative [Pediculus humanus corporis]	XP_002426267	1.31733e-90	95	287.73	185	176
contig3319	cg3595	941	gi|322795183|gb|EFZ18005.1|hypothetical protein SINV_02799 [Solenopsis invicta]	EFZ18005	1.3868e-90	94	290426	184	173
contig1177	transcriptional adaptor 2	895	gi|307181003|gb|EFN68777.1|Transcriptional adapter 2B [Camponotus floridanus]	EFN68777	1.43318e-90	74	304679	298	221
contig84	h+ transporting atp synthase o subunit isoform 1	802	gi|114053277|ref|NP_001040526.1|H+ transporting ATP synthase O subunit isoform 1 [Bombyx mori] >gi|95102854|gb|ABF51368.1| H+ transporting ATP synthase O subunit isoform 1 [Bombyx mori]	NP_001040526	1.4792e-90	82	288115	209	173
contig3258	dorsal switch protein isoform f	669	gi|194770156|ref|XP_001967163.1|GF19115 [Drosophila ananassae] >gi|190619283|gb|EDV34807.1| GF19115 [Drosophila ananassae]	XP_001967163	1.48909e-90	89	295049	174	156
contig835	ubiquitin-conjugating enzyme e2 g2	471	gi|322780430|gb|EFZ09918.1|hypothetical protein SINV_08635 [Solenopsis invicta]	EFZ09918	1.53963e-90	98	284648	140	138
contig5967	coiled-coil domain-containing protein 47	938	gi|242007058|ref|XP_002424359.1|coiled-coil domain-containing protein 47 precursor, putative [Pediculus humanus corporis] >gi|212507759|gb|EEB11621.1| coiled-coil domain-containing protein 47 precursor, putative [Pediculus humanus corporis]	XP_002424359	1.67446e-90	80	301597	225	181
contig932	syntaxin 12	844	gi|307182158|gb|EFN69501.1|Syntaxin-12 [Camponotus floridanus]	EFN69501	1.72425e-90	80	293508	233	188
contig3370	protein rer1-like	998	gi|383857094|ref|XP_003704041.1|PREDICTED: protein RER1-like [Megachile rotundata]	XP_003704041	1.79592e-90	83	292352	191	160
contig3503	peroxisomal multifunctional enzyme type 2	972	gi|322799331|gb|EFZ20719.1|hypothetical protein SINV_11572 [Solenopsis invicta]	EFZ20719	2.39689e-90	75	308531	259	195
contig6866	c-1-tetrahydrofolate cytoplasmic	1131	gi|383849146|ref|XP_003700207.1|PREDICTED: c-1-tetrahydrofolate synthase, cytoplasmic-like [Megachile rotundata]	XP_003700207	2.52844e-90	83	303138	210	175
contig799	myo inositol monophosphatase	1601	gi|91079010|ref|XP_974804.1|PREDICTED: similar to myo inositol monophosphatase [Tribolium castaneum] >gi|270004173|gb|EFA00621.1| hypothetical protein TcasGA2_TC003497 [Tribolium castaneum]	XP_974804	2.59818e-90	63	303908	336	215
contig3806	cdc42 homolog	589	gi|340709714|ref|XP_003393447.1|PREDICTED: cdc42 homolog [Bombus terrestris] >gi|350420541|ref|XP_003492543.1| PREDICTED: cdc42 homolog [Bombus impatiens] >gi|383864793|ref|XP_003707862.1| PREDICTED: cdc42 homolog [Megachile rotundata]	XP_003393447	3.28472e-90	98	286189	143	141
contig4597	cg14182 cg14182-pa	1009	gi|91078470|ref|XP_968039.1|PREDICTED: similar to CG14182 CG14182-PA [Tribolium castaneum] >gi|270004014|gb|EFA00462.1| hypothetical protein TcasGA2_TC003319 [Tribolium castaneum]	XP_968039	3.50963e-90	95	290812	167	159
contig3686	probable ubiquitin-conjugating enzyme e2 w-like	684	gi|328791001|ref|XP_392626.3|PREDICTED: probable ubiquitin-conjugating enzyme E2 W-like [Apis mellifera] >gi|380019359|ref|XP_003693577.1| PREDICTED: ubiquitin-conjugating enzyme E2 W-like [Apis florea]	XP_392626	5.73687e-90	94	285804	153	144
contig2793	probable phospholipid-transporting atpase iib-like	588	gi|383861464|ref|XP_003706206.1|PREDICTED: probable phospholipid-transporting ATPase IIB-like [Megachile rotundata]	XP_003706206	6.00367e-90	97	310457	174	170
contig6598	alpha- -mannosyl-glycoprotein 2-beta-n-acetylglucosaminyltransferase-like	615	gi|91094433|ref|XP_969675.1|PREDICTED: similar to Mgat2 CG7921-PB [Tribolium castaneum]	XP_969675	7.46607e-90	89	295049	166	148
contig975	protein tyrosine phosphatase type iva 1-like	2280	gi|345494115|ref|XP_001603053.2|PREDICTED: protein tyrosine phosphatase type IVA 1-like [Nasonia vitripennis]	XP_001603053	7.67189e-90	91	303523	174	160
contig7381	ubiquitin-activating enzyme e1	576	gi|380030259|ref|XP_003698769.1|PREDICTED: LOW QUALITY PROTEIN: ubiquitin-like modifier-activating enzyme 1-like [Apis florea]	XP_003698769	7.72642e-90	86	307.76	191	166
contig1152	atp-dependent helicase brm-like	581	gi|350407682|ref|XP_003488159.1|PREDICTED: ATP-dependent helicase brm-like [Bombus impatiens]	XP_003488159	9.702e-90	94	196052	100	94
contig2174	serine protease snake	1479	gi|322799165|gb|EFZ20604.1|hypothetical protein SINV_14825 [Solenopsis invicta]	EFZ20604	1.05554e-89	69	301212	291	201
contig2023	ubiquitin carboxyl-terminal hydrolase 46-like	734	gi|383856530|ref|XP_003703761.1|PREDICTED: ubiquitin carboxyl-terminal hydrolase 46-like [Megachile rotundata]	XP_003703761	1.19142e-89	89	241506	141	126
contig5268	terminal uridylyltransferase 7 isoform 1	1283	gi|405976720|gb|EKC41216.1|Terminal uridylyltransferase 4 [Crassostrea gigas]	EKC41216	1.32072e-89	69	243817	219	153
contig2306	pyridoxine-5 -phosphate oxidase-like	1114	gi|383855346|ref|XP_003703175.1|PREDICTED: pyridoxine-5'-phosphate oxidase-like [Megachile rotundata]	XP_003703175	1.35008e-89	74	293508	231	171
contig608	ribosomal protein l21	627	gi|307207932|gb|EFN85491.1|60S ribosomal protein L21 [Harpegnathos saltator]	EFN85491	1.39596e-89	93	283878	159	148
contig2142	proliferation-associated protein 2g4-like	1670	gi|322778921|gb|EFZ09337.1|hypothetical protein SINV_15911 [Solenopsis invicta]	EFZ09337	1.67542e-89	89	305834	178	160
contig2602	calmodulin	1323	gi|391339070|ref|XP_003743876.1|PREDICTED: calmodulin-like [Metaseiulus occidentalis]	XP_003743876	2.08597e-89	93	296975	159	149
contig6728	26s protease regulatory subunit 7	476	gi|312380668|gb|EFR26600.1|hypothetical protein AND_07217 [Anopheles darlingi]	EFR26600	2.28552e-89	100	286574	158	158
contig2457	alanyl-trna synthetase	860	gi|91084029|ref|XP_966465.1|PREDICTED: similar to alanyl-tRNA synthetase [Tribolium castaneum] >gi|270006700|gb|EFA03148.1| hypothetical protein TcasGA2_TC013061 [Tribolium castaneum]	XP_966465	2.34541e-89	77	210.69	183	142
contig2801	cytoplasmic dynein 1 intermediate chain-like	816	gi|307189065|gb|EFN73552.1|Dynein intermediate chain, cytosolic [Camponotus floridanus]	EFN73552	2.44394e-89	81	300442	207	168
contig4339	peptidyl-prolyl cis-trans isomerase h	464	gi|389609995|dbj|BAM18609.1|peptidyl-prolyl cis-trans isomerase h, ppih [Papilio xuthus]	BAM18609	2.58956e-89	95	281952	144	137
contig5671	peptidyl-prolyl cis-trans isomerase	568	gi|383861573|ref|XP_003706260.1|PREDICTED: uncharacterized protein LOC100875281 [Megachile rotundata]	XP_003706260	2.94798e-89	96	296975	142	137
contig4704	cyclin-dependent kinase 14-like	831	gi|328788998|ref|XP_624994.3|PREDICTED: cyclin-dependent kinase 14-like [Apis mellifera]	XP_624994	3.2337e-89	82	287.73	222	183
contig5377	ubiquitin-conjugating enzyme e2 h	459	gi|91095029|ref|XP_966439.1|PREDICTED: similar to ubiquitin-conjugating enzyme E2 H isoform 1 [Tribolium castaneum] >gi|270014763|gb|EFA11211.1| hypothetical protein TcasGA2_TC005175 [Tribolium castaneum]	XP_966439	3.53866e-89	100	281182	132	132
contig3907	guanine nucleotide-binding 1-like	626	gi|270004156|gb|EFA00604.1|hypothetical protein TcasGA2_TC003476 [Tribolium castaneum]	EFA00604	3.796e-89	88	291967	172	152
contig1234	isoleucyl-trna cytoplasmic	491	gi|392354193|ref|XP_003751699.1|PREDICTED: isoleucine--tRNA ligase, cytoplasmic, partial [Rattus norvegicus]	XP_003751699	5.58525e-89	88	283878	163	144
contig3275	golgi snap receptor complex member 1	872	gi|28280046|gb|AAH45246.1|Gosr1 protein, partial [Xenopus laevis]	AAH45246	6.15153e-89	76	288886	248	189
contig570	kinesin light chain-like	918	gi|328719480|ref|XP_001942586.2|PREDICTED: kinesin light chain-like [Acyrthosiphon pisum]	XP_001942586	7.18515e-89	93	298901	163	152
contig2524	cytoplasmic dynein 1 intermediate chain-like	585	gi|91091602|ref|XP_975764.1|PREDICTED: similar to cytoplasmic dynein intermediate chain isoform 2 [Tribolium castaneum]	XP_975764	8.38641e-89	86	297.36	194	167
contig3706	general transcription factor iih subunit 3-like	962	gi|307214269|gb|EFN89365.1|General transcription factor IIH subunit 3 [Harpegnathos saltator]	EFN89365	1.02595e-88	64	291197	271	175
contig1657	26s protease regulatory subunit s10b	420	gi|239791471|dbj|BAH72196.1|ACYPI010231 [Acyrthosiphon pisum]	BAH72196	1.16964e-88	99	279256	137	136
contig1713	ribosomal protein s16	803	gi|307209216|gb|EFN86323.1|40S ribosomal protein S16 [Harpegnathos saltator] >gi|307209245|gb|EFN86352.1| 40S ribosomal protein S16 [Harpegnathos saltator]	EFN86323	1.17257e-88	97	283493	148	144
contig2821	charged multivesicular body protein	1388	gi|332023108|gb|EGI63369.1|Charged multivesicular body protein 1b [Acromyrmex echinatior]	EGI63369	1.19217e-88	96	292352	157	152
contig1294	ribonuclease h2 subunit b-like	696	gi|91083575|ref|XP_968060.1|PREDICTED: similar to predicted protein [Tribolium castaneum] >gi|270007823|gb|EFA04271.1| hypothetical protein TcasGA2_TC014561 [Tribolium castaneum]	XP_968060	1.4143e-88	86	285419	200	172
contig393	receptor-type tyrosine-protein phosphatase kappa	4504	gi|223587758|emb|CAR82249.1|hypothetical protein [Cotesia congregata]	CAR82249	1.47763e-88	71	238424	209	149
contig2061	sorting nexin-12-like	645	gi|307190553|gb|EFN74540.1|Sorting nexin-12 [Camponotus floridanus]	EFN74540	1.64348e-88	98	281567	154	152
contig4089	mitochondrial dicarboxylate carrier-like	710	gi|242010640|ref|XP_002426070.1|mitochondrial dicarboxylate carrier, putative [Pediculus humanus corporis] >gi|212510092|gb|EEB13332.1| mitochondrial dicarboxylate carrier, putative [Pediculus humanus corporis]	XP_002426070	1.96215e-88	85	286.96	197	168
contig166	protein disulfide-isomerase a6-like	713	gi|328714911|ref|XP_001948267.2|PREDICTED: protein disulfide-isomerase A6-like [Acyrthosiphon pisum]	XP_001948267	2.79388e-88	88	291582	172	152
contig2236	protein preli-like	680	gi|242003076|ref|XP_002422602.1|conserved hypothetical protein [Pediculus humanus corporis] >gi|212505403|gb|EEB09864.1| conserved hypothetical protein [Pediculus humanus corporis]	XP_002422602	3.05966e-88	89	283493	168	151
contig1349	chromodomain y-like protein 2	1047	gi|322791127|gb|EFZ15689.1|hypothetical protein SINV_03560 [Solenopsis invicta]	EFZ15689	3.22826e-88	80	313923	257	207
contig1149	n-terminal acetyltransferase complex ard1 subunit homolog a	701	gi|242010533|ref|XP_002426020.1|N-terminal acetyltransferase complex Ard1 subunit, putative [Pediculus humanus corporis] >gi|212510022|gb|EEB13282.1| N-terminal acetyltransferase complex Ard1 subunit, putative [Pediculus humanus corporis]	XP_002426020	3.51402e-88	99	281567	136	135
contig6577	histone-lysine n-methyltransferase e -like isoform 2	554	gi|380012553|ref|XP_003690344.1|PREDICTED: histone-lysine N-methyltransferase E(z)-like isoform 2 [Apis florea]	XP_003690344	3.53992e-88	91	297745	170	156
contig6223	ras-like protein 2-like	623	gi|307186265|gb|EFN71928.1|Ras-like protein 2 [Camponotus floridanus]	EFN71928	3.85218e-88	93	281567	165	155
contig4049	tafazzin homolog	736	gi|307197470|gb|EFN78704.1|Tafazzin-like protein [Harpegnathos saltator]	EFN78704	3.89565e-88	85	285034	175	150
contig1999	cg8121 cg8121-pa	1620	gi|383865017|ref|XP_003707973.1|PREDICTED: uncharacterized protein LOC100876487 [Megachile rotundata]	XP_003707973	4.35045e-88	90	264233	185	168
contig6844	regulator of nonsense transcripts 2-like	617	gi|332018267|gb|EGI58872.1|Regulator of nonsense transcripts 2 [Acromyrmex echinatior]	EGI58872	4.78868e-88	86	304679	205	178
contig5649	f-box only protein 11-like	883	gi|270010664|gb|EFA07112.1|hypothetical protein TcasGA2_TC010102 [Tribolium castaneum]	EFA07112	4.97925e-88	73	305449	282	208
contig735	isoform c	1616	gi|91081527|ref|XP_974840.1|PREDICTED: similar to harmonin [Tribolium castaneum] >gi|270005137|gb|EFA01585.1| hypothetical protein TcasGA2_TC007147 [Tribolium castaneum]	XP_974840	5.36599e-88	63	313153	371	234
contig5570	protein disulfide-isomerase tmx3-like	1010	gi|270003171|gb|EEZ99618.1|hypothetical protein TcasGA2_TC002136 [Tribolium castaneum]	EEZ99618	5.80753e-88	68	199519	195	133
contig6597	mixed lineage protein kinase	524	gi|345490849|ref|XP_003426478.1|PREDICTED: serine/threonine-protein kinase tousled-like 2-like isoform 6 [Nasonia vitripennis]	XP_003426478	5.98581e-88	96	298901	175	168
contig6518	pre-mrna-splicing factor atp-dependent rna helicase prp22	762	gi|91082873|ref|XP_971279.1|PREDICTED: similar to pre-mRNA-splicing factor ATP-dependent RNA helicase prp22 [Tribolium castaneum] >gi|270007078|gb|EFA03526.1| hypothetical protein TcasGA2_TC013528 [Tribolium castaneum]	XP_971279	6.67268e-88	84	265003	186	158
contig3612	cg5131 cg5131-pa	688	gi|170036811|ref|XP_001846255.1|conserved hypothetical protein [Culex quinquefasciatus] >gi|167879698|gb|EDS43081.1| conserved hypothetical protein [Culex quinquefasciatus]	XP_001846255	6.80234e-88	88	284648	163	145
contig4656	ras-related protein rab-30-like	490	gi|270005194|gb|EFA01642.1|hypothetical protein TcasGA2_TC007212 [Tribolium castaneum]	EFA01642	6.89763e-88	99	278485	134	133
contig1141	sodium potassium-transporting atpase subunit beta-	1747	gi|242024012|ref|XP_002432424.1|sodium/potassium-transporting ATPase subunit beta-2, putative [Pediculus humanus corporis] >gi|212517857|gb|EEB19686.1| sodium/potassium-transporting ATPase subunit beta-2, putative [Pediculus humanus corporis]	XP_002432424	7.95331e-88	65	301597	315	206
contig7169	fibril-forming collagen alpha chain-like	1420	gi|307213363|gb|EFN88815.1|Structural maintenance of chromosomes protein 1A [Harpegnathos saltator]	EFN88815	8.17689e-88	85	320087	209	178
contig3461	lim domain-binding protein 3	1291	gi|357606614|gb|EHJ65136.1|hypothetical protein KGM_05509 [Danaus plexippus]	EHJ65136	8.61005e-88	81	301212	181	147
contig1853	ribosomal protein l23	662	gi|66558956|ref|XP_392812.2|PREDICTED: 60S ribosomal protein L23 [Apis mellifera] >gi|156545547|ref|XP_001605069.1| PREDICTED: 60S ribosomal protein L23-like [Nasonia vitripennis] >gi|380028209|ref|XP_003697800.1| PREDICTED: 60S ribosomal protein L23-like [Apis florea] >gi|383854692|ref|XP_003702854.1| PREDICTED: 60S ribosomal protein L23-like [Megachile rotundata] >gi|62083503|gb|AAX62476.1| rib…	XP_392812	9.76224e-88	100	279256	140	140
contig4493	transforming growth factor-beta receptor-associated protein 1	1117	gi|405974720|gb|EKC39344.1|Transforming growth factor-beta receptor-associated protein 1 [Crassostrea gigas]	EKC39344	1.12626e-87	70	312383	318	224
contig5178	gastric caeca sugar partial	609	gi|50293089|gb|AAT72921.1|gastric caeca sugar transporter [Locusta migratoria]	AAT72921	1.26001e-87	95	290041	155	148
contig1230	aldehyde oxidase	1372	gi|312377489|gb|EFR24306.1|hypothetical protein AND_11187 [Anopheles darlingi]	EFR24306	1.28662e-87	72	226868	214	156
contig3790	toll-interacting protein	900	gi|91081565|ref|XP_975168.1|PREDICTED: similar to Toll-interacting protein [Tribolium castaneum] >gi|270005116|gb|EFA01564.1| hypothetical protein TcasGA2_TC007125 [Tribolium castaneum]	XP_975168	1.48749e-87	69	286574	256	179
contig4347	nucleosome assembly protein 1-like 1	905	gi|383855544|ref|XP_003703270.1|PREDICTED: nucleosome assembly protein 1-like 4-like [Megachile rotundata]	XP_003703270	1.6902e-87	93	219935	141	132
contig5729	trafficking protein particle complex subunit 4-like	477	gi|91081497|ref|XP_974526.1|PREDICTED: similar to AGAP008106-PA [Tribolium castaneum] >gi|270005142|gb|EFA01590.1| hypothetical protein TcasGA2_TC007153 [Tribolium castaneum]	XP_974526	1.78993e-87	92	278485	154	143
contig2277	endocytosis signaling protein	675	gi|91084005|ref|XP_975287.1|PREDICTED: similar to past-1 [Tribolium castaneum]	XP_975287	1.83902e-87	82	291967	194	161
contig3556	isoform a	548	gi|242021929|ref|XP_002431395.1|conserved hypothetical protein [Pediculus humanus corporis] >gi|212516671|gb|EEB18657.1| conserved hypothetical protein [Pediculus humanus corporis]	XP_002431395	1.85809e-87	88	296.59	180	160
contig3496	atp-binding cassette sub-family d member 1	1305	gi|328710839|ref|XP_001943381.2|PREDICTED: ATP-binding cassette sub-family D member 2-like [Acyrthosiphon pisum]	XP_001943381	1.91186e-87	69	305449	288	199
contig2818	prostatic acid phosphatase-like	1125	gi|91084753|ref|XP_971636.1|PREDICTED: similar to CG9449 CG9449-PC [Tribolium castaneum] >gi|270008946|gb|EFA05394.1| hypothetical protein TcasGA2_TC015566 [Tribolium castaneum]	XP_971636	1.98419e-87	71	244202	213	153
contig7615	protein lap4	723	gi|307180798|gb|EFN68662.1|Protein lap4 [Camponotus floridanus]	EFN68662	2.97876e-87	97	280411	157	153
contig8025	ankyrin repeat domain-containing protein 13c	588	gi|242009324|ref|XP_002425439.1|conserved hypothetical protein [Pediculus humanus corporis] >gi|212509265|gb|EEB12701.1| conserved hypothetical protein [Pediculus humanus corporis]	XP_002425439	3.29801e-87	83	287345	196	163
contig4312	proton-coupled amino acid transporter 4-like	1201	gi|189236857|ref|XP_974302.2|PREDICTED: similar to AGAP008490-PA [Tribolium castaneum]	XP_974302	3.35513e-87	80	184111	114	92
contig5591	kinase d-interacting substrate of 220 kda-like	584	gi|189240819|ref|XP_001811729.1|PREDICTED: similar to CG30387 CG30387-PB [Tribolium castaneum]	XP_001811729	3.37252e-87	88	303523	184	163
contig462	actin-interacting protein 1-like	692	gi|340715668|ref|XP_003396331.1|PREDICTED: actin-interacting protein 1-like isoform 1 [Bombus terrestris]	XP_003396331	3.70653e-87	84	293123	186	157
contig5330	protein n-terminal glutamine amidohydrolase-like	732	gi|242005333|ref|XP_002423524.1|conserved hypothetical protein [Pediculus humanus corporis] >gi|212506638|gb|EEB10786.1| conserved hypothetical protein [Pediculus humanus corporis]	XP_002423524	3.93356e-87	86	280411	175	152
contig4902	protein memo1-like	829	gi|195446372|ref|XP_002070750.1|GK10855 [Drosophila willistoni] >gi|194166835|gb|EDW81736.1| GK10855 [Drosophila willistoni]	XP_002070750	4.39905e-87	84	240.35	145	123
contig4904	aldo-keto reductase	866	gi|242013977|ref|XP_002427675.1|aldose reductase, putative [Pediculus humanus corporis] >gi|212512105|gb|EEB14937.1| aldose reductase, putative [Pediculus humanus corporis]	XP_002427675	4.43544e-87	73	286574	264	194
contig4037	golgi to er traffic protein 4 homolog	918	gi|322794363|gb|EFZ17467.1|hypothetical protein SINV_03292 [Solenopsis invicta]	EFZ17467	4.85959e-87	80	257684	190	153
contig7619	dead-box helicase dbp80	481	gi|66547453|ref|XP_624946.1|PREDICTED: DEAD-box helicase Dbp80 [Apis mellifera] >gi|380014255|ref|XP_003691155.1| PREDICTED: DEAD-box helicase Dbp80-like [Apis florea]	XP_624946	6.90981e-87	91	285804	159	146
contig1533	transmembrane bax inhibitor motif-containing protein 4	1477	gi|91083101|ref|XP_969476.1|PREDICTED: similar to MGC88883 protein [Tribolium castaneum] >gi|270006991|gb|EFA03439.1| hypothetical protein TcasGA2_TC013429 [Tribolium castaneum]	XP_969476	7.14175e-87	79	290812	249	197
contig5248	annulin-like isoform 1	435	gi|1703311|sp|P52183.1|ANNU_SCHAMRecName: Full=Annulin; AltName: Full=Protein-glutamine gamma-glutamyltransferase; AltName: Full=Transglutaminase >gi|160839|gb|AAA29806.1| annulin [Schistocerca americana]	P52183	8.8478e-87	99	290041	137	136
contig5316	cyclin-dependent kinase 8-like	595	gi|328708686|ref|XP_001950232.2|PREDICTED: cyclin-dependent kinase 8-like [Acyrthosiphon pisum]	XP_001950232	9.366e-87	100	155221	71	71
contig883	translocon-associated protein subunit alpha	1794	gi|91079082|ref|XP_975256.1|PREDICTED: similar to translocon-associated protein subunit alpha [Tribolium castaneum] >gi|270004205|gb|EFA00653.1| hypothetical protein TcasGA2_TC003529 [Tribolium castaneum]	XP_975256	1.22422e-86	75	295049	282	212
contig7908	ccaat enhancer-binding protein zeta-like	718	gi|91092994|ref|XP_968241.1|PREDICTED: similar to CCAAT/enhancer binding protein zeta [Tribolium castaneum]	XP_968241	1.30251e-86	78	298901	239	188
contig2878	fas-associated factor 1	876	gi|270011090|gb|EFA07538.1|Fas (TNFRSF6) associated factor 1 [Tribolium castaneum]	EFA07538	1.4664e-86	85	191815	128	109
contig5925	rhophilin-2-like	651	gi|91085665|ref|XP_971529.1|PREDICTED: similar to rhophilin [Tribolium castaneum]	XP_971529	1.815e-86	84	287345	217	183
contig4138	annexin isoform c	694	gi|319414083|gb|ADV52239.1|annexin IX [Chortoicetes terminifera]	ADV52239	1.86075e-86	98	279256	141	139
contig5425	transcription factor ap-1	1584	gi|332028791|gb|EGI68820.1|Transcription factor AP-1 [Acromyrmex echinatior]	EGI68820	1.88257e-86	72	291582	283	204
contig3926	proline synthase co-transcribed bacterial homolog	1307	gi|350404169|ref|XP_003487024.1|PREDICTED: proline synthase co-transcribed bacterial homolog protein-like [Bombus impatiens]	XP_003487024	1.90785e-86	81	287.73	228	185
contig8000	cysteine and histidine-rich protein 1 homolog	479	gi|383856187|ref|XP_003703591.1|PREDICTED: LOW QUALITY PROTEIN: cysteine and histidine-rich protein 1 homolog, partial [Megachile rotundata]	XP_003703591	2.08011e-86	90	282337	160	144
contig300	transcription elongation factor s-ii	688	gi|91084035|ref|XP_966732.1|PREDICTED: similar to transcription elongation factor S-II [Tribolium castaneum] >gi|270008004|gb|EFA04452.1| hypothetical protein TcasGA2_TC014756 [Tribolium castaneum]	XP_966732	2.15532e-86	89	281567	175	157
contig5120	dihydrolipoamide dehydrogenase	517	gi|262072947|dbj|BAI47781.1|dihydrolipoamide dehydrogenase [Sus scrofa]	BAI47781	2.2028e-86	88	277.33	171	152
contig4004	phosphorylase b kinase regulatory subunit beta-like	1043	gi|241627386|ref|XP_002409853.1|phosphorylase B kinase beta, kpbb, putative [Ixodes scapularis] >gi|215503260|gb|EEC12754.1| phosphorylase B kinase beta, kpbb, putative [Ixodes scapularis]	XP_002409853	2.60108e-86	77	152.91	108	84
contig6231	septin-1-like isoform 1	515	gi|307179342|gb|EFN67706.1|Septin-1 [Camponotus floridanus]	EFN67706	2.63063e-86	97	281182	144	141
contig2311	-like protein subfamily c member 7	958	gi|91082841|ref|XP_969908.1|PREDICTED: similar to DnaJ-like protein [Tribolium castaneum] >gi|270007594|gb|EFA04042.1| hypothetical protein TcasGA2_TC014273 [Tribolium castaneum]	XP_969908	2.68254e-86	81	224942	163	133
contig1520	apolipoprotein d-like	954	gi|1346419|sp|P49291.1|LAZA_SCHAMRecName: Full=Lazarillo protein; Flags: Precursor >gi|632493|gb|AAC46605.1| Lazarillo precursor [Schistocerca americana] >gi|642798|emb|CAA86216.1| Lazarillo [Schistocerca americana]	P49291	2.84115e-86	76	281952	217	165
contig1198	proteasome subunit beta type-1	739	gi|322796740|gb|EFZ19173.1|hypothetical protein SINV_12036 [Solenopsis invicta]	EFZ19173	3.40046e-86	88	264233	154	137
contig5209	rrna methyltransferase 3-like isoform 2	740	gi|110760837|ref|XP_391900.3|PREDICTED: putative rRNA methyltransferase 3-like isoform 2 [Apis mellifera]	XP_391900	3.48548e-86	86	296.59	191	165
contig3936	peroxiredoxin 6	742	gi|322797657|gb|EFZ19666.1|hypothetical protein SINV_03768 [Solenopsis invicta]	EFZ19666	3.55338e-86	83	256529	167	139
contig3132	rna-directed dna polymerase from mobile element jockey-like	673	gi|390344551|ref|XP_003726150.1|PREDICTED: uncharacterized protein LOC100893421 [Strongylocentrotus purpuratus]	XP_003726150	3.65433e-86	76	294278	218	167
contig3006	agap002775 protein	510	gi|242010835|ref|XP_002426164.1|conserved hypothetical protein [Pediculus humanus corporis] >gi|212510211|gb|EEB13426.1| conserved hypothetical protein [Pediculus humanus corporis]	XP_002426164	3.86044e-86	91	288115	165	151
contig4688	carbonic anhydrase	709	gi|307215301|gb|EFN90033.1|Carbonic anhydrase [Harpegnathos saltator]	EFN90033	4.00676e-86	89	280026	168	150
contig1038	neurobeachin- partial	896	gi|345481241|ref|XP_001602669.2|PREDICTED: neurobeachin-like [Nasonia vitripennis]	XP_001602669	4.03654e-86	87	202601	124	109
contig2799	gtpase-activating protein and vps9 domain-containing protein 1	617	gi|340711667|ref|XP_003394393.1|PREDICTED: LOW QUALITY PROTEIN: GTPase-activating protein and VPS9 domain-containing protein 1-like [Bombus terrestris]	XP_003394393	4.04893e-86	81	301597	204	166
contig5984	gualynate kinase-1	1097	gi|383863925|ref|XP_003707430.1|PREDICTED: LOW QUALITY PROTEIN: guanylate kinase-like [Megachile rotundata]	XP_003707430	4.34613e-86	85	283493	191	163
contig1676	serine-arginine protein 55	900	gi|189233695|ref|XP_001812208.1|PREDICTED: similar to B52 CG10851-PA [Tribolium castaneum]	XP_001812208	4.8272e-86	85	281182	182	155
contig3212	dnaj homolog subfamily b member 12-like	739	gi|350423604|ref|XP_003493533.1|PREDICTED: dnaJ homolog subfamily B member 12-like [Bombus impatiens]	XP_003493533	5.63032e-86	77	281182	233	181
contig5859	mgc83388 protein	720	gi|345481840|ref|XP_001605232.2|PREDICTED: allantoinase-like [Nasonia vitripennis]	XP_001605232	5.65651e-86	70	286574	239	168
contig7530	ankyrin repeat-containing	766	gi|242023787|ref|XP_002432312.1|ankyrin repeat-containing protein, putative [Pediculus humanus corporis] >gi|212517735|gb|EEB19574.1| ankyrin repeat-containing protein, putative [Pediculus humanus corporis]	XP_002432312	5.78294e-86	91	214927	117	107
contig4899	eukaryotic peptide chain release factor gtp-binding subunit erf3a	1413	gi|242009574|ref|XP_002425558.1|eukaryotic peptide chain release factor GTP-binding subunit, putative [Pediculus humanus corporis] >gi|212509437|gb|EEB12820.1| eukaryotic peptide chain release factor GTP-binding subunit, putative [Pediculus humanus corporis]	XP_002425558	6.12554e-86	98	298516	152	149
contig713	islet cell autoantigen 1-like	2176	gi|328790902|ref|XP_392866.3|PREDICTED: islet cell autoantigen 1-like [Apis mellifera]	XP_392866	6.12795e-86	84	304679	190	161
contig65	eukaryotic peptide chain release factor gtp-binding subunit erf3b-like	863	gi|242009574|ref|XP_002425558.1|eukaryotic peptide chain release factor GTP-binding subunit, putative [Pediculus humanus corporis] >gi|212509437|gb|EEB12820.1| eukaryotic peptide chain release factor GTP-binding subunit, putative [Pediculus humanus corporis]	XP_002425558	7.08523e-86	75	291582	270	205
contig1625	camp-dependent protein kinase type i regulatory subunit-like	669	gi|311359099|gb|ADP94161.1|cAMP-dependent protein kinase regulatory subunit 1, partial [Schistocerca gregaria]	ADP94161	7.50492e-86	100	279256	134	134
contig5237	ras-related protein ral-a-like	471	gi|383864562|ref|XP_003707747.1|PREDICTED: ras-related protein Ral-a-like [Megachile rotundata]	XP_003707747	7.52209e-86	97	273478	137	133
contig3267	ectonucleoside triphosphate diphosphohydrolase 5-like	896	gi|350414260|ref|XP_003490259.1|PREDICTED: ectonucleoside triphosphate diphosphohydrolase 5-like [Bombus impatiens]	XP_003490259	8.75627e-86	70	288886	278	197
contig6504	zinc carboxypeptidase a 1-like	1234	gi|86279353|gb|ABC88772.1|putative carboxypeptidase A-like [Tenebrio molitor]	ABC88772	1.23353e-85	56	290812	389	220
contig5507	fragile x mental retardation syndrome-related protein 1-like isoform 1	677	gi|206725166|dbj|BAG71783.1|fmr [Gryllus bimaculatus]	BAG71783	1.27795e-85	80	225328	154	124
contig6946	triosephosphate isomerase	716	gi|156541964|ref|XP_001600119.1|PREDICTED: triosephosphate isomerase-like [Nasonia vitripennis]	XP_001600119	1.41063e-85	80	278.1	196	158
contig7999	atp-binding cassette sub-family f member 2	464	gi|17861928|gb|AAL39441.1|GM14873p [Drosophila melanogaster]	AAL39441	1.46201e-85	98	276559	154	151
contig4403	calcium channel flower-like isoform 1	656	gi|332030760|gb|EGI70436.1|Transmembrane protein C9orf7 [Acromyrmex echinatior]	EGI70436	1.48354e-85	82	276174	180	148
contig5804	stromal interaction molecule homolog	923	gi|307184242|gb|EFN70715.1|Stromal interaction molecule-like protein [Camponotus floridanus]	EFN70715	1.62662e-85	87	289656	175	153
contig5067	methyltransferase-like protein 14 homolog	684	gi|307170446|gb|EFN62717.1|Methyltransferase-like protein KIAA1627-like protein [Camponotus floridanus]	EFN62717	1.71193e-85	95	276174	143	136
contig2584	arp2 3 complex 21 kd subunit	626	gi|242021998|ref|XP_002431429.1|arp2/3 complex 21 kD subunit, putative [Pediculus humanus corporis] >gi|212516710|gb|EEB18691.1| arp2/3 complex 21 kD subunit, putative [Pediculus humanus corporis]	XP_002431429	1.73165e-85	91	273863	155	142
contig5847	deoxyhypusine hydroxylase-like	688	gi|380013564|ref|XP_003690823.1|PREDICTED: deoxyhypusine hydroxylase-like [Apis florea]	XP_003690823	1.98885e-85	77	279641	204	158
contig1477	ring finger protein 5	857	gi|151301049|ref|NP_001093088.1|ring finger protein 5 [Bombyx mori] >gi|95102656|gb|ABF51266.1| ring finger protein 5 [Bombyx mori]	NP_001093088	2.14684e-85	83	277.33	191	159
contig5242	protein disulfide-isomerase a4-like	852	gi|48096617|ref|XP_394728.1|PREDICTED: protein disulfide-isomerase A4-like [Apis mellifera]	XP_394728	2.23709e-85	83	281182	181	152
contig5677	phenylalanyl-trna synthetase beta chain	730	gi|58384361|ref|XP_313256.2|AGAP003517-PA [Anopheles gambiae str. PEST] >gi|347970041|ref|XP_003436507.1| AGAP003517-PB [Anopheles gambiae str. PEST] >gi|55240977|gb|EAA08937.2| AGAP003517-PA [Anopheles gambiae str. PEST] >gi|333468756|gb|EGK97049.1| AGAP003517-PB [Anopheles gambiae str. PEST]	XP_313256	2.23908e-85	80	288886	214	173
contig2091	copa partial	817	gi|300508537|pdb|3MKR|BChain B, Crystal Structure Of Yeast AlphaEPSILON-Cop Subcomplex Of The Copi Vesicular Coat	3MKR_B	2.50391e-85	75	281567	215	162
contig6234	nose resistant to fluoxetine protein 6-like	643	gi|91084441|ref|XP_969264.1|PREDICTED: similar to CG32645 CG32645-PB [Tribolium castaneum]	XP_969264	2.62491e-85	82	290812	214	176
contig1998	fas-associated factor 2	1022	gi|242015386|ref|XP_002428340.1|UBX domain-containing protein, putative [Pediculus humanus corporis] >gi|212512936|gb|EEB15602.1| UBX domain-containing protein, putative [Pediculus humanus corporis]	XP_002428340	3.06586e-85	71	215698	191	137
contig5702	slowmo protein variant 2	502	gi|389608745|dbj|BAM17984.1|slowmo [Papilio xuthus]	BAM17984	3.55468e-85	89	273092	166	148
contig258	fas apoptotic inhibitory molecule 2	1139	gi|194754513|ref|XP_001959539.1|GF11999 [Drosophila ananassae] >gi|190620837|gb|EDV36361.1| GF11999 [Drosophila ananassae]	XP_001959539	4.01674e-85	73	282337	249	183
contig900	polypeptide n-acetylgalactosaminyltransferase 5-like	2639	gi|91088223|ref|XP_973543.1|PREDICTED: similar to polypeptide GalNAc transferase 5 CG31651-PA [Tribolium castaneum] >gi|270011823|gb|EFA08271.1| hypothetical protein TcasGA2_TC005902 [Tribolium castaneum]	XP_973543	4.4239e-85	79	305834	210	166
contig5687	trafficking protein particle complex subunit 5-like	655	gi|260806076|ref|XP_002597911.1|hypothetical protein BRAFLDRAFT_234234 [Branchiostoma floridae] >gi|229283180|gb|EEN53923.1| hypothetical protein BRAFLDRAFT_234234 [Branchiostoma floridae]	XP_002597911	4.49254e-85	84	273863	178	150
contig1404	serine threonine tyrosine-interacting	1273	gi|48096880|ref|XP_394795.1|PREDICTED: serine/threonine/tyrosine-interacting protein-like [Apis mellifera] >gi|380012421|ref|XP_003690282.1| PREDICTED: serine/threonine/tyrosine-interacting protein-like [Apis florea]	XP_394795	4.98161e-85	81	283108	195	159
contig5839	proteasome activator complex subunit 4	933	gi|242014818|ref|XP_002428082.1|conserved hypothetical protein [Pediculus humanus corporis] >gi|212512601|gb|EEB15344.1| conserved hypothetical protein [Pediculus humanus corporis]	XP_002428082	5.7723e-85	76	301212	267	204
contig265	adenylosuccinate synthetase	508	gi|307183985|gb|EFN70556.1|Adenylosuccinate synthetase [Camponotus floridanus]	EFN70556	6.47789e-85	87	280411	171	149
contig4496	upf0378 protein kiaa0100-like	855	gi|328720165|ref|XP_001945624.2|PREDICTED: UPF0378 protein KIAA0100-like [Acyrthosiphon pisum]	XP_001945624	8.2988e-85	86	300442	205	177
contig7210	u5 small nuclear ribonucleoprotein 40 kda	510	gi|242006952|ref|XP_002424306.1|WD-repeat protein, putative [Pediculus humanus corporis] >gi|212507706|gb|EEB11568.1| WD-repeat protein, putative [Pediculus humanus corporis]	XP_002424306	8.50533e-85	88	276944	165	146
contig5168	2-hydroxyphytanoyl-coa lyase	690	gi|158289987|ref|XP_311576.3|AGAP010368-PA [Anopheles gambiae str. PEST] >gi|157018423|gb|EAA07115.3| AGAP010368-PA [Anopheles gambiae str. PEST]	XP_311576	8.72623e-85	90	286189	167	151
contig6429	protein kiaa0317-like	604	gi|383865911|ref|XP_003708415.1|PREDICTED: protein KIAA0317-like [Megachile rotundata]	XP_003708415	1.00294e-84	88	292738	169	149
contig2302	exosome complex component rrp45-like	990	gi|347967668|ref|XP_312616.5|AGAP002348-PA [Anopheles gambiae str. PEST] >gi|333468355|gb|EAA07626.5| AGAP002348-PA [Anopheles gambiae str. PEST]	XP_312616	1.00995e-84	75	286189	252	189
contig7828	serine threonine-protein kinase osr1-like	498	gi|91083035|ref|XP_974782.1|PREDICTED: similar to serine/threonine protein kinase [Tribolium castaneum] >gi|270007652|gb|EFA04100.1| hypothetical protein TcasGA2_TC014335 [Tribolium castaneum]	XP_974782	1.14806e-84	100	194512	86	86
contig2211	protein c20orf11-like	795	gi|242007634|ref|XP_002424638.1|protein C20orf11, putative [Pediculus humanus corporis] >gi|212508104|gb|EEB11900.1| protein C20orf11, putative [Pediculus humanus corporis]	XP_002424638	1.47828e-84	83	276174	199	166
contig3882	nucleolar complex protein	615	gi|322785839|gb|EFZ12458.1|hypothetical protein SINV_07970 [Solenopsis invicta]	EFZ12458	1.70473e-84	82	283108	200	165
contig2241	upf0160 protein mitochondrial-like	1029	gi|260832468|ref|XP_002611179.1|hypothetical protein BRAFLDRAFT_125216 [Branchiostoma floridae] >gi|229296550|gb|EEN67189.1| hypothetical protein BRAFLDRAFT_125216 [Branchiostoma floridae]	XP_002611179	1.81447e-84	69	214542	211	147
contig1472	flavin reductase-like	802	gi|66508961|ref|XP_395902.2|PREDICTED: flavin reductase-like [Apis mellifera]	XP_395902	1.912e-84	74	269626	199	149
contig7268	low quality protein: ddb1- and cul4-associated factor 13-like	619	gi|380021475|ref|XP_003694590.1|PREDICTED: LOW QUALITY PROTEIN: DDB1- and CUL4-associated factor 13-like [Apis florea]	XP_003694590	2.43885e-84	83	280411	184	154
contig176	gamma-secretase subunit aph-1	1181	gi|332022370|gb|EGI62682.1|Gamma-secretase subunit Aph-1 [Acromyrmex echinatior]	EGI62682	2.47342e-84	82	280796	230	190
contig5039	kinase d-interacting substrate of 220 kda-like	583	gi|307214371|gb|EFN89445.1|Ankyrin repeat-rich membrane spanning protein [Harpegnathos saltator]	EFN89445	2.53984e-84	79	296975	212	169
contig2495	ubiquitin-conjugating enzyme e2 variant 2-like	658	gi|357619274|gb|EHJ71918.1|hypothetical protein KGM_06034 [Danaus plexippus]	EHJ71918	3.41608e-84	93	270011	144	135
contig2281	serine threonine-protein kinase rio3	1145	gi|241063668|ref|XP_002408198.1|serine/threonine protein kinase rio3, putative [Ixodes scapularis] >gi|215492400|gb|EEC02041.1| serine/threonine protein kinase rio3, putative [Ixodes scapularis]	XP_002408198	3.52229e-84	74	290426	251	186
contig3078	yorkie homolog	1556	gi|383847120|ref|XP_003699203.1|PREDICTED: yorkie homolog [Megachile rotundata]	XP_003699203	4.41351e-84	79	291197	228	182
contig4896	dc2 protein	767	gi|156542223|ref|XP_001600566.1|PREDICTED: oligosaccharyltransferase complex subunit ostc-B-like [Nasonia vitripennis]	XP_001600566	5.75463e-84	95	271166	149	142
contig2214	ribosomal protein s18	568	gi|388523605|gb|AFK49801.1|ribosomal protein S18 [Cryptocercus punctulatus]	AFK49801	5.79476e-84	100	268.47	131	131
contig649	vacuolar h	1408	gi|224924396|gb|ACN69148.1|vacuolar H+-ATPase V0 sector, subunits c/c' [Stomoxys calcitrans]	ACN69148	5.87435e-84	98	279256	154	151
contig858	26s protease regulatory subunit s10b	517	gi|389610169|dbj|BAM18696.1|26S protease regulatory subunit rpt4 [Papilio xuthus]	BAM18696	6.12282e-84	93	269626	148	138
contig4175	f-box only protein 11-like	1403	gi|189239600|ref|XP_967912.2|PREDICTED: similar to AGAP001731-PA [Tribolium castaneum]	XP_967912	6.18539e-84	98	300442	143	141
contig3028	ankyrin repeat domain-containing protein 17	590	gi|322799189|gb|EFZ20619.1|hypothetical protein SINV_09318 [Solenopsis invicta]	EFZ20619	6.8474e-84	84	276559	193	163
contig3516	vesicle-fusing atpase 1-like	496	gi|57903680|gb|AAW58140.1|N-ethylmaleimide sensitive fusion protein [Helicoverpa armigera]	AAW58140	7.23821e-84	91	285034	165	151
contig6953	probable histone-binding protein caf1-like	404	gi|91089627|ref|XP_973479.1|PREDICTED: similar to retinoblastoma-binding protein 4 (rbbp4) [Tribolium castaneum] >gi|270012612|gb|EFA09060.1| hypothetical protein TcasGA2_TC006775 [Tribolium castaneum]	XP_973479	8.46914e-84	99	275404	134	133
contig6502	protein tumorous imaginal mitochondrial-like	554	gi|321461426|gb|EFX72458.1|hypothetical protein DAPPUDRAFT_201054 [Daphnia pulex]	EFX72458	1.04296e-83	85	278485	185	159
contig4875	serine threonine-protein kinase srpk1	1627	gi|242021758|ref|XP_002431310.1|serine/threonine-protein kinase SRPK2, putative [Pediculus humanus corporis] >gi|212516578|gb|EEB18572.1| serine/threonine-protein kinase SRPK2, putative [Pediculus humanus corporis]	XP_002431310	1.38861e-83	91	297745	158	144
contig992	sorting nexin-8	1097	gi|350397976|ref|XP_003485049.1|PREDICTED: sorting nexin-8-like [Bombus impatiens]	XP_003485049	1.41272e-83	86	286.96	199	173
contig604	fatty acyl- reductase 1	880	gi|328709177|ref|XP_001950123.2|PREDICTED: putative fatty acyl-CoA reductase CG5065-like [Acyrthosiphon pisum]	XP_001950123	1.54269e-83	75	283878	221	167
contig3364	lung seven transmembrane receptor	584	gi|157131906|ref|XP_001662366.1|lung seven transmembrane receptor [Aedes aegypti] >gi|108871360|gb|EAT35585.1| AAEL012256-PA, partial [Aedes aegypti]	XP_001662366	1.54329e-83	83	272322	189	158
contig5933	translation initiation factor 2 gamma subunit	502	gi|51965700|emb|CAG29672.1|translation initiation factor 2 gamma subunit [Locusta migratoria]	CAG29672	1.69698e-83	100	276944	140	140
contig4838	ras-like protein 1-like	431	gi|289742091|gb|ADD19793.1|Ras-related GTPase [Glossina morsitans morsitans]	ADD19793	1.72062e-83	94	266929	142	134
contig6382	trna-dihydrouridine synthase 4-like	1078	gi|380024345|ref|XP_003695961.1|PREDICTED: tRNA-dihydrouridine(20a/20b) synthase [NAD(P)+]-like [Apis florea]	XP_003695961	1.78745e-83	63	281182	305	195
contig2423	alkaline phosphatase 4-like	1918	gi|307181941|gb|EFN69381.1|Alkaline phosphatase 4 [Camponotus floridanus]	EFN69381	1.884e-83	67	290041	328	220
contig7005	maspardin-like isoform 1	708	gi|48094931|ref|XP_392210.1|PREDICTED: maspardin-like [Apis mellifera]	XP_392210	1.90995e-83	90	202216	118	107
contig3761	3-hydroxyacyl-coa dehyrogenase	744	gi|241896891|ref|NP_001155916.1|L-3-hydroxyacyl-Coenzyme A dehydrogenase [Acyrthosiphon pisum]	NP_001155916	2.66076e-83	79	275018	205	162
contig8102	structural maintenance of chromosomes protein 4	849	gi|357611890|gb|EHJ67703.1|structural maintenance of chromosomes smc4 [Danaus plexippus]	EHJ67703	3.08774e-83	73	289271	223	165
contig1585	proteasome subunit alpha type-6	452	gi|156544544|ref|XP_001607854.1|PREDICTED: proteasome subunit alpha type-6-like [Nasonia vitripennis]	XP_001607854	3.09129e-83	95	268.47	146	139
contig7327	transcriptional repressor protein yy1-like isoform 1	483	gi|332029585|gb|EGI69474.1|Transcriptional repressor protein YY1 [Acromyrmex echinatior]	EGI69474	3.45802e-83	86	273478	159	137
contig2127	peptidyl-prolyl cis-trans isomerase nima-interacting 1-like	1242	gi|91079624|ref|XP_967576.1|PREDICTED: similar to dodo [Tribolium castaneum] >gi|270004471|gb|EFA00919.1| hypothetical protein TcasGA2_TC003825 [Tribolium castaneum]	XP_967576	4.06839e-83	95	275404	148	141
contig3138	sodium-independent sulfate anion transporter-like	733	gi|242009240|ref|XP_002425398.1|Sulfate permease, putative [Pediculus humanus corporis] >gi|212509207|gb|EEB12660.1| Sulfate permease, putative [Pediculus humanus corporis]	XP_002425398	4.63567e-83	78	237654	180	142
contig5153	round spermatid basic protein 1-like protein	481	gi|383852631|ref|XP_003701830.1|PREDICTED: uncharacterized protein LOC100876390 [Megachile rotundata]	XP_003701830	4.96102e-83	91	290041	159	146
contig5765	protein fam49b-like	474	gi|242023257|ref|XP_002432052.1|protein FAM49B, putative [Pediculus humanus corporis] >gi|212517410|gb|EEB19314.1| protein FAM49B, putative [Pediculus humanus corporis]	XP_002432052	5.27083e-83	90	271166	158	143
contig2210	yth domain family protein 1-like	1126	gi|242008364|ref|XP_002424976.1|YTH domain protein, putative [Pediculus humanus corporis] >gi|212508605|gb|EEB12238.1| YTH domain protein, putative [Pediculus humanus corporis]	XP_002424976	6.25731e-83	80	284648	192	155
contig4635	serine threonine-protein phosphatase 2a activator-like	610	gi|380029843|ref|XP_003698574.1|PREDICTED: serine/threonine-protein phosphatase 2A activator-like [Apis florea]	XP_003698574	6.38397e-83	78	273092	187	146
contig7434	aspartate partial	489	gi|372477542|gb|AEX97006.1|aspartate aminotransferase, partial [Allonemobius sp. Tex]	AEX97006	7.63528e-83	87	272322	162	141
contig88	low quality protein: jnk-interacting protein 3-like	1266	gi|328785630|ref|XP_396524.4|PREDICTED: JNK-interacting protein 3 [Apis mellifera]	XP_396524	8.13045e-83	55	177948	264	147
contig2318	phosphoinositide 3-kinase adapter protein 1	757	gi|380025230|ref|XP_003696380.1|PREDICTED: uncharacterized protein LOC100865992 [Apis florea]	XP_003696380	9.41552e-83	68	292738	266	181
contig1182	ribosomal protein l23a	1160	gi|307095104|gb|ADN29858.1|ribosomal protein L23A [Triatoma matogrossensis]	ADN29858	9.5228e-83	92	276559	157	146
contig7629	sodium hydrogen exchanger 3	449	gi|242019593|ref|XP_002430244.1|sodium/hydrogen exchanger, putative [Pediculus humanus corporis] >gi|212515351|gb|EEB17506.1| sodium/hydrogen exchanger, putative [Pediculus humanus corporis]	XP_002430244	9.72376e-83	97	286574	149	146
contig7359	isoform a	620	gi|195401032|ref|XP_002059118.1|GJ16206 [Drosophila virilis] >gi|194155992|gb|EDW71176.1| GJ16206 [Drosophila virilis]	XP_002059118	1.03957e-82	80	282722	205	166
contig6612	nuclear inhibitor of protein phosphatase 1	1182	gi|332372810|gb|AEE61547.1|unknown [Dendroctonus ponderosae]	AEE61547	1.0619e-82	82	242276	217	179
contig1707	importin-7	1318	gi|110767987|ref|XP_624116.2|PREDICTED: importin-7-like, partial [Apis mellifera]	XP_624116	1.13456e-82	73	298.13	277	203
contig6835	translation initiation factor eif-2b subunit delta-like	558	gi|242022695|ref|XP_002431774.1|translation initiation factor eIF-2B subunit delta, putative [Pediculus humanus corporis] >gi|212517099|gb|EEB19036.1| translation initiation factor eIF-2B subunit delta, putative [Pediculus humanus corporis]	XP_002431774	1.37546e-82	80	278.1	194	156
contig3614	nedd8-activating enzyme e1 regulatory subunit-like	518	gi|156538611|ref|XP_001607571.1|PREDICTED: NEDD8-activating enzyme E1 regulatory subunit-like [Nasonia vitripennis]	XP_001607571	1.43921e-82	84	276944	172	146
contig4768	dna damage-binding protein 1-like	482	gi|380025901|ref|XP_003696702.1|PREDICTED: LOW QUALITY PROTEIN: DNA damage-binding protein 1-like [Apis florea]	XP_003696702	1.58164e-82	94	286.96	160	151
contig7608	isoform b	482	gi|189241537|ref|XP_970292.2|PREDICTED: similar to GA13696-PA [Tribolium castaneum]	XP_970292	2.15135e-82	89	271937	160	143
contig7447	phosphogluconate mutase	409	gi|223036838|gb|ACM78949.1|phosphoglucomutase [Locusta migratoria]	ACM78949	2.28999e-82	97	275404	136	133
contig1166	ring finger and spry domain-containing protein 1-like	722	gi|345484408|ref|XP_001603935.2|PREDICTED: RING finger and SPRY domain-containing protein 1-like isoform 1 [Nasonia vitripennis] >gi|345484410|ref|XP_003425027.1| PREDICTED: RING finger and SPRY domain-containing protein 1-like isoform 2 [Nasonia vitripennis] >gi|345484412|ref|XP_003425028.1| PREDICTED: RING finger and SPRY domain-containing protein 1-like isoform 3 [Nasonia vitripennis] >gi|3454…	XP_001603935	2.59496e-82	94	178718	94	89
contig6465	solute carrier organic anion transporter family member 5a1	458	gi|307181239|gb|EFN68936.1|Solute carrier organic anion transporter family member 5A1 [Camponotus floridanus]	EFN68936	2.80115e-82	93	277.33	152	142
contig1751	type i inositol- -bisphosphate 4-phosphatase-like	926	gi|345492380|ref|XP_003426828.1|PREDICTED: type I inositol-3,4-bisphosphate 4-phosphatase-like isoform 3 [Nasonia vitripennis]	XP_003426828	3.03801e-82	67	275789	270	182
contig1590	cyclic amp-regulated protein	1214	gi|389608847|dbj|BAM18035.1|similar to CG6891 [Papilio xuthus] >gi|389610993|dbj|BAM19107.1| simila to CG6891 [Papilio polytes]	BAM18035	3.08911e-82	91	273092	164	150
contig5726	xanthine dehydrogenase oxidase	726	gi|380018750|ref|XP_003693286.1|PREDICTED: aldehyde oxidase 2-like [Apis florea]	XP_003693286	3.74653e-82	79	290426	217	173
contig2902	calcium calmodulin-dependent protein kinase	790	gi|307199749|gb|EFN80222.1|Calcium/calmodulin-dependent protein kinase [Harpegnathos saltator]	EFN80222	4.43714e-82	95	270011	144	137
contig6668	phosphatidate photoreceptor-specific-like	557	gi|357624919|gb|EHJ75514.1|phosphatidate cytidylyltransferase [Danaus plexippus]	EHJ75514	4.62406e-82	81	273863	177	145
contig6700	trna methyltransferase	596	gi|189241236|ref|XP_972549.2|PREDICTED: similar to RNA (guanine-9-)-methyltransferase domain-containing protein 1 homolog, mitochondrial [Tribolium castaneum] >gi|270013991|gb|EFA10439.1| hypothetical protein TcasGA2_TC012682 [Tribolium castaneum]	XP_972549	4.85407e-82	80	272707	198	159
contig1797	thioredoxin domain-containing protein 1	858	gi|270003220|gb|EEZ99667.1|hypothetical protein TcasGA2_TC002424 [Tribolium castaneum]	EEZ99667	5.18979e-82	77	271552	189	147
contig1425	malic enzyme	671	gi|193676231|ref|XP_001943996.1|PREDICTED: NADP-dependent malic enzyme-like [Acyrthosiphon pisum]	XP_001943996	5.22608e-82	89	248054	159	143
contig773	myosin ii essential light chain	1518	gi|156539442|ref|XP_001599004.1|PREDICTED: myosin-2 essential light chain isoform 1 [Nasonia vitripennis]	XP_001599004	6.03188e-82	93	275018	147	137
contig908	stromal cell-derived factor 2	992	gi|94469092|gb|ABF18395.1|probable ER retained protein [Aedes aegypti]	ABF18395	6.56294e-82	80	271552	211	170
contig4929	dna topoisomerase 2	627	gi|242016991|ref|XP_002428978.1|DNA topoisomerase 2-beta, putative [Pediculus humanus corporis] >gi|212513807|gb|EEB16240.1| DNA topoisomerase 2-beta, putative [Pediculus humanus corporis]	XP_002428978	7.27928e-82	82	287.73	192	158
contig906	transmembrane protein 85-like	825	gi|328780829|ref|XP_395810.4|PREDICTED: transmembrane protein 85-like isoform 1 [Apis mellifera]	XP_395810	7.32683e-82	84	267.7	172	145
contig3146	short-chain dehydrogenease reductase	860	gi|405973770|gb|EKC38462.1|3-oxoacyl-[acyl-carrier-protein] reductase [Crassostrea gigas]	EKC38462	7.94694e-82	92	212231	118	109
contig5884	protein twisted gastrulation-like	752	gi|66539262|ref|XP_392649.2|PREDICTED: protein twisted gastrulation [Apis mellifera]	XP_392649	9.90068e-82	75	268855	216	163
contig6435	protein unc-119 homolog b-like	671	gi|346470983|gb|AEO35336.1|hypothetical protein [Amblyomma maculatum]	AEO35336	1.06534e-81	79	267.7	188	150
contig7727	fad oxidoreductase	861	gi|170037285|ref|XP_001846489.1|FAD oxidoreductase [Culex quinquefasciatus] >gi|167880398|gb|EDS43781.1| FAD oxidoreductase [Culex quinquefasciatus]	XP_001846489	1.17722e-81	79	189889	147	117
contig3655	serine threonine-protein kinase mark2-like	1421	gi|242021205|ref|XP_002431036.1|serine/threonine-protein kinase MARK2, putative [Pediculus humanus corporis] >gi|212516265|gb|EEB18298.1| serine/threonine-protein kinase MARK2, putative [Pediculus humanus corporis]	XP_002431036	1.20633e-81	81	276559	190	154
contig2942	clathrin interactor 1-like	567	gi|307172329|gb|EFN63817.1|Clathrin interactor 1 [Camponotus floridanus]	EFN63817	1.20948e-81	97	275018	138	135
contig2312	serine (or cysteine) peptidase clade member 9e	1337	gi|25527494|gb|AAN73321.1|serpin 5 [Ctenocephalides felis]	AAN73321	1.34279e-81	62	280796	378	235
contig1399	heterogeneous nuclear ribonucleoprotein k	853	gi|189238821|ref|XP_968538.2|PREDICTED: similar to heterogeneous nuclear ribonucleoprotein k [Tribolium castaneum] >gi|270010156|gb|EFA06604.1| hypothetical protein TcasGA2_TC009519 [Tribolium castaneum]	XP_968538	1.46201e-81	87	275404	199	175
contig6594	endoplasmic reticulum metallopeptidase 1-like	492	gi|328717671|ref|XP_001947171.2|PREDICTED: endoplasmic reticulum metallopeptidase 1-like [Acyrthosiphon pisum]	XP_001947171	1.5573e-81	89	279256	164	146
contig3436	wd repeat-containing protein 55 homolog	685	gi|383860825|ref|XP_003705889.1|PREDICTED: WD repeat-containing protein 55 homolog [Megachile rotundata]	XP_003705889	1.57762e-81	84	273863	195	165
contig4782	puromycin-sensitive aminopeptidase-like	865	gi|383852999|ref|XP_003702012.1|PREDICTED: puromycin-sensitive aminopeptidase-like [Megachile rotundata]	XP_003702012	1.68651e-81	75	194126	184	138
contig81	accessory gland protein	725	gi|395132281|dbj|BAM29297.1|serine protease like protein [Gryllus bimaculatus]	BAM29297	1.75307e-81	70	268855	241	171
contig3247	e3 ubiquitin-protein ligase hectd1-like	695	gi|270005044|gb|EFA01492.1|hypothetical protein TcasGA2_TC007046 [Tribolium castaneum]	EFA01492	1.95621e-81	82	257684	190	157
contig6608	vacuolar protein sorting-associated protein vta1 homolog	575	gi|114050853|ref|NP_001040410.1|vacuolar protein sorting-associated protein VTA1 homolog [Bombyx mori] >gi|95102786|gb|ABF51334.1| 1110059p08rik-like protein [Bombyx mori]	NP_001040410	1.99673e-81	87	268085	164	143
contig3542	proliferation-associated protein 2g4-like	530	gi|350399722|ref|XP_003485618.1|PREDICTED: proliferation-associated protein 2G4-like [Bombus impatiens]	XP_003485618	2.42971e-81	91	269626	172	157
contig2695	la protein homolog	1344	gi|357617844|gb|EHJ71027.1|hypothetical protein KGM_09976 [Danaus plexippus]	EHJ71027	2.67035e-81	66	279641	344	230
contig3560	threonine dehydratase catabolic-like	601	gi|350417507|ref|XP_003491456.1|PREDICTED: threonine dehydratase catabolic-like [Bombus impatiens]	XP_003491456	2.7468e-81	82	269.24	179	147
contig1611	trafficking protein particle complex subunit 3-like	1139	gi|350410631|ref|XP_003489097.1|PREDICTED: trafficking protein particle complex subunit 3-like [Bombus impatiens]	XP_003489097	2.75545e-81	93	270011	143	133
contig4466	zinc finger 1	660	gi|332027644|gb|EGI67712.1|Zinc finger protein-like 1 [Acromyrmex echinatior]	EGI67712	2.9714e-81	87	266544	156	136
contig3738	beta-hexosaminidase subunit beta-like	642	gi|156541821|ref|XP_001600369.1|PREDICTED: beta-hexosaminidase subunit beta-like isoform 1 [Nasonia vitripennis] >gi|345496947|ref|XP_003427857.1| PREDICTED: beta-hexosaminidase subunit beta-like isoform 2 [Nasonia vitripennis] >gi|345496950|ref|XP_003427858.1| PREDICTED: beta-hexosaminidase subunit beta-like isoform 3 [Nasonia vitripennis]	XP_001600369	3.04346e-81	71	275789	214	154
contig3943	rad25 xp-b dna repair helicase	751	gi|91078404|ref|XP_974506.1|PREDICTED: similar to rad25/xp-b DNA repair helicase [Tribolium castaneum] >gi|270003880|gb|EFA00328.1| hypothetical protein TcasGA2_TC003167 [Tribolium castaneum]	XP_974506	3.81085e-81	73	282722	242	177
contig7891	t-complex protein 1 subunit alpha-like	485	gi|156550171|ref|XP_001602512.1|PREDICTED: T-complex protein 1 subunit alpha-like [Nasonia vitripennis]	XP_001602512	5.07123e-81	94	273092	161	152
contig6165	sid1 transmembrane family member 1	949	gi|332021336|gb|EGI61710.1|SID1 transmembrane family member 1 [Acromyrmex echinatior]	EGI61710	5.12012e-81	69	279641	263	182
contig535	alpha- -mannosyl-glycoprotein 2-beta-n-acetylglucosaminyltransferase	1110	gi|383859182|ref|XP_003705075.1|PREDICTED: alpha-1,3-mannosyl-glycoprotein 2-beta-N-acetylglucosaminyltransferase-like [Megachile rotundata]	XP_003705075	5.79281e-81	68	279256	288	196
contig2939	calcium calmodulin-dependent protein kinase type 1	1051	gi|242024437|ref|XP_002432634.1|cAMP-dependent protein kinase catalytic subunit, putative [Pediculus humanus corporis] >gi|212518104|gb|EEB19896.1| cAMP-dependent protein kinase catalytic subunit, putative [Pediculus humanus corporis]	XP_002432634	5.84873e-81	95	274633	139	133
contig2989	transmembrane protein 55b-like	1748	gi|340719846|ref|XP_003398356.1|PREDICTED: transmembrane protein 55B-like [Bombus terrestris] >gi|350410811|ref|XP_003489149.1| PREDICTED: transmembrane protein 55B-like [Bombus impatiens]	XP_003398356	6.32522e-81	91	278485	172	157
contig7276	alpha isoform a	961	gi|124487962|gb|ABN12064.1|putative actinin [Maconellicoccus hirsutus]	ABN12064	7.18737e-81	100	267314	130	130
contig1684	mediator of rna polymerase ii transcription subunit 14	461	gi|307182787|gb|EFN69905.1|Mediator of RNA polymerase II transcription subunit 14 [Camponotus floridanus]	EFN69905	7.35664e-81	93	283493	153	143
contig306	receptor protein-tyrosine phosphatase 10d	686	gi|383850297|ref|XP_003700732.1|PREDICTED: tyrosine-protein phosphatase 10D-like [Megachile rotundata]	XP_003700732	8.96285e-81	85	194512	140	119
contig3014	tip41-like protein	1062	gi|340722427|ref|XP_003399607.1|PREDICTED: TIP41-like protein-like [Bombus terrestris]	XP_003399607	9.22916e-81	75	186808	163	123
contig579	progestin and adipoq receptor family member 3-like	1437	gi|350420039|ref|XP_003492378.1|PREDICTED: progestin and adipoQ receptor family member 3-like isoform 1 [Bombus impatiens]	XP_003492378	1.03436e-80	68	278.1	272	186
contig841	zinc transporter zip11-like	768	gi|345480763|ref|XP_001604374.2|PREDICTED: zinc transporter ZIP11-like [Nasonia vitripennis]	XP_001604374	1.12201e-80	92	271166	156	145
contig4142	autophagy related protein atg4-like protein	1328	gi|194901010|ref|XP_001980048.1|GG20629 [Drosophila erecta] >gi|190651751|gb|EDV49006.1| GG20629 [Drosophila erecta]	XP_001980048	1.13706e-80	71	246128	209	149
contig846	vacuolar atp synthase 21 kda proteolipid subunit	1265	gi|170037112|ref|XP_001846404.1|vacuolar ATP synthase 21 kDa proteolipid subunit [Culex quinquefasciatus] >gi|167880111|gb|EDS43494.1| vacuolar ATP synthase 21 kDa proteolipid subunit [Culex quinquefasciatus]	XP_001846404	1.15599e-80	91	271166	208	191
contig5301	syntaxin-binding protein 5-like	613	gi|242009713|ref|XP_002425627.1|tomosyn, putative [Pediculus humanus corporis] >gi|212509520|gb|EEB12889.1| tomosyn, putative [Pediculus humanus corporis]	XP_002425627	1.17046e-80	78	280411	207	163
contig2309	cation chloride cotransporter	650	gi|328781993|ref|XP_395129.4|PREDICTED: solute carrier family 12 member 9-like [Apis mellifera]	XP_395129	1.18257e-80	82	282722	219	181
contig419	polypeptide n-acetylgalactosaminyltransferase 35a-like	1014	gi|340727930|ref|XP_003402286.1|PREDICTED: polypeptide N-acetylgalactosaminyltransferase 35A-like [Bombus terrestris]	XP_003402286	1.25925e-80	63	281567	318	202
contig1213	elongation factor 1-beta	744	gi|307215145|gb|EFN89917.1|Elongation factor 1-beta' [Harpegnathos saltator]	EFN89917	1.31152e-80	85	265003	223	190
contig5197	ctd nuclear envelope phosphatase 1 homolog	491	gi|332028460|gb|EGI68503.1|Serine/threonine-protein phosphatase dullard-like protein [Acromyrmex echinatior]	EGI68503	1.40816e-80	97	261922	134	130
contig3682	calmodulin-like protein 4-like	911	gi|332029085|gb|EGI69099.1|Calmodulin-like protein 4 [Acromyrmex echinatior]	EGI69099	1.4594e-80	90	261922	148	134
contig5648	cob yrinic acid -diamide mitochondrial-like	695	gi|307170874|gb|EFN62985.1|Cob(I)yrinic acid a,c-diamide adenosyltransferase, mitochondrial [Camponotus floridanus]	EFN62985	1.501e-80	77	259225	186	145
contig1889	nedd8-activating enzyme e1 catalytic subunit	519	gi|91093365|ref|XP_969666.1|PREDICTED: similar to AGAP005102-PA [Tribolium castaneum] >gi|270015296|gb|EFA11744.1| hypothetical protein TcasGA2_TC004234 [Tribolium castaneum]	XP_969666	1.64115e-80	90	268855	154	140
contig3627	endoplasmic reticulum-golgi intermediate compartment protein 3	697	gi|270007946|gb|EFA04394.1|hypothetical protein TcasGA2_TC014693 [Tribolium castaneum]	EFA04394	1.81429e-80	76	269626	209	160
contig3675	anion exchange protein 2-like	1035	gi|242023979|ref|XP_002432408.1|Anion exchange protein, putative [Pediculus humanus corporis] >gi|212517831|gb|EEB19670.1| Anion exchange protein, putative [Pediculus humanus corporis]	XP_002432408	1.91672e-80	75	185267	149	113
contig5292	upf0549 protein c20orf43 homolog	847	gi|242008731|ref|XP_002425154.1|conserved hypothetical protein [Pediculus humanus corporis] >gi|212508848|gb|EEB12416.1| conserved hypothetical protein [Pediculus humanus corporis]	XP_002425154	2.12212e-80	82	268.47	185	153
contig2062	bro1 domain-containing protein brox-like	876	gi|307210246|gb|EFN86896.1|BRO1 domain-containing protein BROX [Harpegnathos saltator]	EFN86896	2.31434e-80	68	272707	244	168
contig560	cdc37	788	gi|357629461|gb|EHJ78215.1|HSP90 cochaperone CDC37-like proteinue [Danaus plexippus]	EHJ78215	2.41153e-80	81	270011	243	198
contig3314	isoform c	1096	gi|321458492|gb|EFX69559.1|hypothetical protein DAPPUDRAFT_202764 [Daphnia pulex]	EFX69559	2.93825e-80	92	283108	155	144
contig3283	26s proteasome non-atpase regulatory subunit 10-like	698	gi|332019193|gb|EGI59703.1|26S proteasome non-ATPase regulatory subunit 10 [Acromyrmex echinatior]	EGI59703	3.87473e-80	74	263462	219	163
contig4739	ring finger and wd repeat domain 2	1009	gi|307211652|gb|EFN87676.1|E3 ubiquitin-protein ligase RFWD2 [Harpegnathos saltator]	EFN87676	4.27975e-80	66	281182	285	189
contig1463	protein fam45a-like	597	gi|383862255|ref|XP_003706599.1|PREDICTED: protein FAM45A-like [Megachile rotundata]	XP_003706599	4.44958e-80	82	266544	191	157
contig6646	longitudinals lacking	535	gi|242010402|ref|XP_002425957.1|abrupt protein, putative [Pediculus humanus corporis] >gi|212509940|gb|EEB13219.1| abrupt protein, putative [Pediculus humanus corporis]	XP_002425957	5.44928e-80	100	256914	125	125
contig5543	dna-directed rna polymerase iii subunit rpc8	718	gi|91092914|ref|XP_971430.1|PREDICTED: similar to DNA-directed RNA polymerase III 25 kDa polypeptide [Tribolium castaneum] >gi|270003098|gb|EEZ99545.1| hypothetical protein TcasGA2_TC000127 [Tribolium castaneum]	XP_971430	5.49896e-80	85	262307	176	150
contig458	60s ribosomal protein l32	942	gi|90820010|gb|ABD98762.1|putative ribosomal protein 49 [Graphocephala atropunctata]	ABD98762	5.66698e-80	98	262692	134	132
contig1180	camp-dependent protein kinase type ii regulatory subunit	1119	gi|380029297|ref|XP_003698313.1|PREDICTED: cAMP-dependent protein kinase type II regulatory subunit-like [Apis florea]	XP_003698313	5.78557e-80	90	246514	142	128
contig2208	glucosamine-6-phosphate n-acetyltransferase	915	gi|114052422|ref|NP_001040128.1|glucosamine-6-phosphate N-acetyltransferase [Bombyx mori] >gi|87248141|gb|ABD36123.1| glucosamine-6-phosphate N-acetyltransferase [Bombyx mori]	NP_001040128	6.35475e-80	86	264618	182	158
contig7118	e3 ubiquitin-protein ligase hyd-like	654	gi|332024530|gb|EGI64728.1|E3 ubiquitin-protein ligase UBR5 [Acromyrmex echinatior]	EGI64728	6.66313e-80	80	286189	220	178
contig472	cg12324 protein	432	gi|322790861|gb|EFZ15546.1|hypothetical protein SINV_12532 [Solenopsis invicta]	EFZ15546	6.88232e-80	100	255373	125	125
contig3274	upf0480 protein c15orf24 homolog	1102	gi|307200659|gb|EFN80762.1|UPF0480 protein C15orf24-like protein [Harpegnathos saltator]	EFN80762	8.85144e-80	83	267314	217	181
contig6020	protein strawberry notch-like	615	gi|340717232|ref|XP_003397090.1|PREDICTED: protein strawberry notch-like [Bombus terrestris]	XP_003397090	1.01067e-79	81	282337	201	164
contig6389	timeless	561	gi|305682544|dbj|BAJ16356.1|TIMELESS [Gryllus bimaculatus]	BAJ16356	1.01252e-79	88	280411	184	162
contig5905	calcium-transporting atpase type 2c member 1-like	729	gi|345491849|ref|XP_003426720.1|PREDICTED: LOW QUALITY PROTEIN: calcium-transporting ATPase type 2C member 1-like [Nasonia vitripennis]	XP_003426720	1.02661e-79	86	218779	142	123
contig5516	probable atp-dependent rna helicase ddx43-like	615	gi|322792753|gb|EFZ16586.1|hypothetical protein SINV_00105 [Solenopsis invicta]	EFZ16586	1.41757e-79	84	273478	179	151
contig3953	protein diaphanous	804	gi|332025076|gb|EGI65259.1|Protein diaphanous [Acromyrmex echinatior]	EGI65259	1.43912e-79	82	271166	184	151
contig5383	ras-related protein rab-32-like	617	gi|156537368|ref|XP_001606642.1|PREDICTED: ras-related protein Rab-32-like [Nasonia vitripennis]	XP_001606642	1.63948e-79	77	260381	194	151
contig2455	glutathione s-transferase	550	gi|329564881|gb|AEB91979.1|glutathione S-transferase sigma 7 [Locusta migratoria]	AEB91979	2.32469e-79	89	258455	154	138
contig5354	synembryn	1877	gi|242005184|ref|XP_002423451.1|synembryn-A, putative [Pediculus humanus corporis] >gi|212506539|gb|EEB10713.1| synembryn-A, putative [Pediculus humanus corporis]	XP_002423451	2.46519e-79	68	285419	331	227
contig7182	tryptophanyl-trna cytoplasmic	541	gi|242021429|ref|XP_002431147.1|Tryptophanyl-tRNA synthetase, putative [Pediculus humanus corporis] >gi|212516396|gb|EEB18409.1| Tryptophanyl-tRNA synthetase, putative [Pediculus humanus corporis]	XP_002431147	2.48657e-79	91	266159	151	138
contig546	membrane-associated protein hem-like	547	gi|242024169|ref|XP_002432502.1|membrane-associated protein Hem, putative [Pediculus humanus corporis] >gi|212517940|gb|EEB19764.1| membrane-associated protein Hem, putative [Pediculus humanus corporis]	XP_002432502	2.8384e-79	96	171014	84	81
contig6794	held out wings	513	gi|270002790|gb|EEZ99237.1|held out wings [Tribolium castaneum]	EEZ99237	3.07557e-79	97	261536	150	146
contig2073	far upstream element-binding protein 1-like	984	gi|340728851|ref|XP_003402727.1|PREDICTED: far upstream element-binding protein 1-like [Bombus terrestris]	XP_003402727	3.1104e-79	74	276944	288	215
contig5797	denn domain-containing protein 1a-like	639	gi|193671709|ref|XP_001947953.1|PREDICTED: DENN domain-containing protein 1A-like [Acyrthosiphon pisum]	XP_001947953	3.27649e-79	84	273863	182	154
contig4270	protein phosphatase 1 regulatory subunit 12a	475	gi|307180574|gb|EFN68530.1|Protein phosphatase 1 regulatory subunit 12B [Camponotus floridanus]	EFN68530	3.47802e-79	90	275404	155	141
contig6402	equilibrative nucleoside transporter 1-like isoform 2	688	gi|307200108|gb|EFN80440.1|Equilibrative nucleoside transporter 1 [Harpegnathos saltator]	EFN80440	3.50782e-79	90	163696	99	90
contig3092	protein set-like	732	gi|332023827|gb|EGI64051.1|Protein SET [Acromyrmex echinatior]	EGI64051	3.69826e-79	85	230335	149	128
contig1698	serine protease inhibitor 3 4-like	1093	gi|383861561|ref|XP_003706254.1|PREDICTED: neuroserpin-like [Megachile rotundata]	XP_003706254	3.77063e-79	65	271937	333	218
contig6929	chromatin-remodeling complex atpase chain iswi-like	454	gi|328785433|ref|XP_396195.3|PREDICTED: chromatin-remodeling complex ATPase chain Iswi isoform 1 [Apis mellifera]	XP_396195	4.27058e-79	97	275404	136	132
contig623	vacuolar protein sorting-associated protein 52 homolog	527	gi|91083225|ref|XP_973597.1|PREDICTED: similar to CG7371 CG7371-PA [Tribolium castaneum] >gi|270006960|gb|EFA03408.1| hypothetical protein TcasGA2_TC013395 [Tribolium castaneum]	XP_973597	4.34138e-79	84	271552	163	138
contig6405	chromosome 2 open reading frame 42	591	gi|307171478|gb|EFN63322.1|Uncharacterized protein C2orf42-like protein [Camponotus floridanus]	EFN63322	4.54894e-79	84	273863	182	154
contig5699	sodium potassium calcium exchanger nckx30c-like	455	gi|242009389|ref|XP_002425470.1|conserved hypothetical protein [Pediculus humanus corporis] >gi|212509306|gb|EEB12732.1| conserved hypothetical protein [Pediculus humanus corporis]	XP_002425470	4.5872e-79	92	255373	144	133
contig2169	40s ribosomal protein s19a-like	537	gi|156542773|ref|XP_001602816.1|PREDICTED: 40S ribosomal protein S19a-like [Nasonia vitripennis]	XP_001602816	4.59302e-79	91	255758	141	129
contig1322	carnitine o-acyltransferase	1171	gi|119114549|ref|XP_319335.3|AGAP010164-PA [Anopheles gambiae str. PEST] >gi|116118469|gb|EAA13810.3| AGAP010164-PA [Anopheles gambiae str. PEST]	XP_319335	4.76602e-79	75	268.47	199	150
contig5247	tyrosine-protein kinase transmembrane receptor ror2-like	446	gi|328717340|ref|XP_001942959.2|PREDICTED: tyrosine-protein kinase transmembrane receptor Ror2-like [Acyrthosiphon pisum]	XP_001942959	4.90889e-79	93	270396	142	133
contig5562	gastrula zinc finger protein	531	gi|91084469|ref|XP_970666.1|PREDICTED: similar to AGAP001269-PA [Tribolium castaneum]	XP_970666	4.91754e-79	98	266929	129	127
contig7086	actin-binding lim protein 1-like	764	gi|270013886|gb|EFA10334.1|hypothetical protein TcasGA2_TC012552 [Tribolium castaneum]	EFA10334	5.47146e-79	84	216468	164	139
contig3412	protein canopy homolog 3-like	793	gi|91089541|ref|XP_971419.1|PREDICTED: similar to CG11577 CG11577-PA [Tribolium castaneum] >gi|270012595|gb|EFA09043.1| hypothetical protein TcasGA2_TC006756 [Tribolium castaneum]	XP_971419	5.74748e-79	88	261151	169	150
contig3652	2-oxoglutarate mitochondrial-like	405	gi|67043771|gb|AAY63984.1|putative oxoglutarate dehydrogenase [Lysiphlebus testaceipes]	AAY63984	5.7513e-79	94	261536	134	127
contig1284	charged multivesicular body protein 4b-like	1630	gi|307195894|gb|EFN77673.1|Charged multivesicular body protein 4b [Harpegnathos saltator]	EFN77673	7.08741e-79	86	270781	223	192
contig2627	heat shock protein 60	662	gi|242016121|ref|XP_002428684.1|Hsp60 protein, putative [Pediculus humanus corporis] >gi|212513355|gb|EEB15946.1| Hsp60 protein, putative [Pediculus humanus corporis]	XP_002428684	7.47422e-79	94	236884	134	127
contig2842	t-complex protein 1 subunit delta	606	gi|312385052|gb|EFR29638.1|hypothetical protein AND_01236 [Anopheles darlingi]	EFR29638	7.87913e-79	95	260766	145	138
contig7846	probable atp-dependent rna helicase ddx46-like	579	gi|242009038|ref|XP_002425300.1|DEAD box ATP-dependent RNA helicase, putative [Pediculus humanus corporis] >gi|212509065|gb|EEB12562.1| DEAD box ATP-dependent RNA helicase, putative [Pediculus humanus corporis]	XP_002425300	9.35037e-79	87	277.33	195	171
contig770	transmembrane protein 16d	771	gi|383865571|ref|XP_003708246.1|PREDICTED: anoctamin-4-like [Megachile rotundata]	XP_003708246	9.74161e-79	73	280411	258	190
contig6167	protein transport protein sec31a-like	462	gi|270011898|gb|EFA08346.1|hypothetical protein TcasGA2_TC005989 [Tribolium castaneum]	EFA08346	1.0453e-78	90	271937	154	139
contig660	bendless	1737	gi|91092198|ref|XP_969360.1|PREDICTED: similar to ubiquitin conjugating enzyme E2 [Tribolium castaneum] >gi|270014480|gb|EFA10928.1| hypothetical protein TcasGA2_TC001755 [Tribolium castaneum]	XP_969360	1.26463e-78	99	268.47	150	149
contig4212	eukaryotic translation initiation factor 2-alpha kinase 3-like	1105	gi|328790355|ref|XP_001123105.2|PREDICTED: eukaryotic translation initiation factor 2-alpha kinase 3 [Apis mellifera]	XP_001123105	1.28628e-78	58	283493	342	200
contig2099	ribosomal protein s17	502	gi|242003765|ref|XP_002422853.1|40S ribosomal protein S17, putative [Pediculus humanus corporis] >gi|212505723|gb|EEB10115.1| 40S ribosomal protein S17, putative [Pediculus humanus corporis]	XP_002422853	1.33579e-78	96	253447	131	127
contig6317	metal transporter cnnm2-like	474	gi|307177469|gb|EFN66596.1|Metal transporter CNNM2 [Camponotus floridanus]	EFN66596	1.60453e-78	92	275018	160	148
contig3832	endoplasmic reticulum metallopeptidase 1-like	1199	gi|322784395|gb|EFZ11366.1|hypothetical protein SINV_08957 [Solenopsis invicta]	EFZ11366	1.77588e-78	70	199134	196	139
contig1013	ras-related protein rab-35-like	808	gi|193652503|ref|XP_001951946.1|PREDICTED: ras-related protein Rab-35-like [Acyrthosiphon pisum]	XP_001951946	2.28262e-78	94	259.61	137	130
contig5855	trna (cytosine -c )-methyltransferase-like	661	gi|242019809|ref|XP_002430351.1|conserved hypothetical protein [Pediculus humanus corporis] >gi|212515475|gb|EEB17613.1| conserved hypothetical protein [Pediculus humanus corporis]	XP_002430351	2.28973e-78	76	271937	197	151
contig396	endonuclease-reverse transcriptase	4546	gi|357617567|gb|EHJ70865.1|endonuclease-reverse transcriptase [Danaus plexippus]	EHJ70865	2.61098e-78	67	295434	312	211
contig4855	ubiquitin-conjugating enzyme e2 l3-like	731	gi|112983864|ref|NP_001037390.1|ubiquitin-conjugating enzyme E2L [Bombyx mori] >gi|78216467|gb|ABB36655.1| ubiquitin-conjugating enzyme E2I [Bombyx mori] >gi|95102838|gb|ABF51360.1| ubiquitin-conjugating enzyme [Bombyx mori]	NP_001037390	2.79064e-78	98	256529	131	129
contig6522	epoxide hydrolase 4-like	987	gi|170070626|ref|XP_001869650.1|abhydrolase domain-containing protein 7 [Culex quinquefasciatus] >gi|167866540|gb|EDS29923.1| abhydrolase domain-containing protein 7 [Culex quinquefasciatus]	XP_001869650	2.90351e-78	62	266159	301	189
contig941	aldehyde oxidase	810	gi|340729536|ref|XP_003403056.1|PREDICTED: aldehyde oxidase-like [Bombus terrestris]	XP_003403056	2.90514e-78	66	280796	259	172
contig116	renin receptor-like isoform 1	1206	gi|340718491|ref|XP_003397699.1|PREDICTED: renin receptor-like isoform 1 [Bombus terrestris] >gi|350401692|ref|XP_003486230.1| PREDICTED: renin receptor-like isoform 1 [Bombus impatiens]	XP_003397699	3.10601e-78	60	268855	339	204
contig3603	transcription factor btf3 homolog 4-like	679	gi|307171479|gb|EFN63323.1|Transcription factor BTF3-like protein 4 [Camponotus floridanus]	EFN63323	3.54097e-78	94	256529	153	145
contig6722	splicing factor 3b subunit 1-like	486	gi|242011533|ref|XP_002426503.1|U2 snRNP component prp10, putative [Pediculus humanus corporis] >gi|212510629|gb|EEB13765.1| U2 snRNP component prp10, putative [Pediculus humanus corporis]	XP_002426503	4.24307e-78	93	275789	159	148
contig1488	ras-related protein rab-40c	914	gi|332020765|gb|EGI61169.1|Ras-related protein Rab-40C [Acromyrmex echinatior]	EGI61169	4.45264e-78	96	263462	135	130
contig5621	poly polymerase gamma	397	gi|332018332|gb|EGI58937.1|Poly(A) polymerase gamma [Acromyrmex echinatior]	EGI58937	4.77805e-78	95	263848	132	126
contig7314	mediator of rna polymerase ii transcription subunit 18-like	441	gi|340711191|ref|XP_003394162.1|PREDICTED: mediator of RNA polymerase II transcription subunit 18-like [Bombus terrestris]	XP_003394162	4.85083e-78	93	254218	146	137
contig807	trafficking kinesin-binding protein milt-like	932	gi|307186120|gb|EFN71845.1|Selenide, water dikinase [Camponotus floridanus]	EFN71845	5.63625e-78	93	188348	124	116
contig1070	uracil phosphoribosyltransferase	701	gi|307189892|gb|EFN74136.1|Uracil phosphoribosyltransferase [Camponotus floridanus]	EFN74136	6.9084e-78	92	254988	148	137
contig4538	heterogeneous nuclear ribonucleoprotein l-like	1147	gi|345494580|ref|XP_001604099.2|PREDICTED: heterogeneous nuclear ribonucleoprotein L-like [Nasonia vitripennis]	XP_001604099	8.16198e-78	87	272707	171	150
contig1536	thiamin pyrophosphokinase	505	gi|270014004|gb|EFA10452.1|hypothetical protein TcasGA2_TC012698 [Tribolium castaneum]	EFA10452	9.44205e-78	80	258.07	168	136
contig5869	elongator complex protein 3	399	gi|86129488|ref|NP_001034382.1|elongator complex protein 3 [Gallus gallus] >gi|75571184|sp|Q5ZHS1.1|ELP3_CHICK RecName: Full=Elongator complex protein 3 >gi|53136786|emb|CAG32722.1| hypothetical protein RCJMB04_33o1 [Gallus gallus]	NP_001034382	9.60936e-78	96	263077	130	126
contig358	lipase 3-like	1636	gi|195161585|ref|XP_002021643.1|GL26620 [Drosophila persimilis] >gi|194103443|gb|EDW25486.1| GL26620 [Drosophila persimilis]	XP_002021643	1.13446e-77	57	278.1	370	211
contig5835	plexin b	509	gi|270015108|gb|EFA11556.1|plexin B [Tribolium castaneum]	EFA11556	1.21251e-77	89	276944	156	139
contig417	ras-related protein m-ras-like	959	gi|307189313|gb|EFN73744.1|Ras-related protein M-Ras [Camponotus floridanus]	EFN73744	1.28222e-77	97	259225	142	139
contig7843	ist1 homolog	540	gi|110765405|ref|XP_001122854.1|PREDICTED: IST1 homolog [Apis mellifera]	XP_001122854	1.31696e-77	86	259225	177	153
contig5157	isoform c	726	gi|193615410|ref|XP_001949443.1|PREDICTED: plastin-3-like [Acyrthosiphon pisum]	XP_001949443	1.40119e-77	78	269626	244	192
contig879	translocon-associated protein subunit gamma-like	586	gi|383860542|ref|XP_003705748.1|PREDICTED: translocon-associated protein subunit gamma-like [Megachile rotundata]	XP_003705748	1.65343e-77	96	253447	161	155
contig5302	acyl- -binding domain-containing protein 5-like	667	gi|307174135|gb|EFN64793.1|Acyl-CoA-binding domain-containing protein 5 [Camponotus floridanus]	EFN64793	1.6559e-77	81	258.07	201	164
contig2450	phosphoacetylglucosamine mutase-like	592	gi|321464305|gb|EFX75314.1|hypothetical protein DAPPUDRAFT_306844 [Daphnia pulex]	EFX75314	1.75734e-77	76	265388	201	154
contig7748	structural maintenance of chromosomes smc4	499	gi|321455448|gb|EFX66580.1|putative SMC4, structural maintenance of chromosome protein 4 [Daphnia pulex]	EFX66580	1.77527e-77	89	274248	161	144
contig6615	isoform c	559	gi|189233573|ref|XP_968029.2|PREDICTED: similar to glycogenin [Tribolium castaneum]	XP_968029	1.87879e-77	77	263848	192	149
contig5541	cop9 signalosome complex subunit 4-like	422	gi|307198441|gb|EFN79383.1|COP9 signalosome complex subunit 4 [Harpegnathos saltator]	EFN79383	1.89662e-77	94	253832	140	132
contig5681	membrane-bound transcription factor site-1 protease	471	gi|242015544|ref|XP_002428413.1|membrane-bound transcription factor site 1 protease precursor, putative [Pediculus humanus corporis] >gi|212513025|gb|EEB15675.1| membrane-bound transcription factor site 1 protease precursor, putative [Pediculus humanus corporis]	XP_002428413	2.08242e-77	89	271166	158	141
contig7404	cop9 signalosome complex subunit 1	638	gi|307199090|gb|EFN79800.1|COP9 signalosome complex subunit 1 [Harpegnathos saltator]	EFN79800	2.45349e-77	95	263848	142	136
contig678	glutathione s-transferase	476	gi|329564877|gb|AEB91977.1|glutathione S-transferase sigma 5 [Locusta migratoria]	AEB91977	2.53569e-77	87	252292	154	135
contig25	cg41536 cg41536- partial	2314	gi|403334965|gb|EJY66653.1|hypothetical protein OXYTRI_13058 [Oxytricha trifallax]	EJY66653	2.72349e-77	56	178718	249	141
contig5485	tns1 protein	749	gi|242007688|ref|XP_002424660.1|tens, putative [Pediculus humanus corporis] >gi|212508153|gb|EEB11922.1| tens, putative [Pediculus humanus corporis]	XP_002424660	2.88477e-77	81	176407	125	102
contig5588	presenilins-associated rhomboid-like mitochondrial	732	gi|270007066|gb|EFA03514.1|hypothetical protein TcasGA2_TC013516 [Tribolium castaneum]	EFA03514	3.27484e-77	78	199134	133	105
contig5236	contactin	654	gi|383850888|ref|XP_003701006.1|PREDICTED: contactin-like [Megachile rotundata]	XP_003701006	3.31859e-77	82	277.33	175	145
contig7137	pre-mrna-splicing factor syf2-like	1053	gi|350408898|ref|XP_003488549.1|PREDICTED: pre-mRNA-splicing factor syf2-like [Bombus impatiens]	XP_003488549	3.51747e-77	86	167548	104	90
contig1747	ornithine decarboxylase	914	gi|270010871|gb|EFA07319.1|hypothetical protein TcasGA2_TC015912 [Tribolium castaneum]	EFA07319	4.03333e-77	87	266159	160	140
contig1499	biogenesis of lysosome-related organelles complex 1 subunit 2	823	gi|189237985|ref|XP_001812669.1|PREDICTED: similar to AGAP005353-PA [Tribolium castaneum]	XP_001812669	4.30839e-77	93	254218	142	133
contig6012	protein fam102b-like	1056	gi|91076278|ref|XP_968107.1|PREDICTED: similar to Protein FAM102A (Early estrogen-induced gene 1 protein) [Tribolium castaneum]	XP_968107	4.35554e-77	57	265774	374	216
contig1566	ubiquitin-associated domain-containing protein 2-like	1112	gi|241842775|ref|XP_002415427.1|ubiquitin-associated domain-containing protein, putative [Ixodes scapularis] >gi|215509639|gb|EEC19092.1| ubiquitin-associated domain-containing protein, putative [Ixodes scapularis]	XP_002415427	4.37394e-77	69	265388	293	205
contig677	glutathione s-transferase sigma 1	483	gi|329564871|gb|AEB91974.1|glutathione S-transferase sigma 2 [Locusta migratoria]	AEB91974	5.62333e-77	85	251521	157	135
contig939	adp-ribosylation factor-like protein 8b	603	gi|307191544|gb|EFN75047.1|ADP-ribosylation factor-like protein 8B [Camponotus floridanus] >gi|307213231|gb|EFN88726.1| ADP-ribosylation factor-like protein 8B [Harpegnathos saltator] >gi|322789178|gb|EFZ14564.1| hypothetical protein SINV_09699 [Solenopsis invicta]	EFN75047	5.84084e-77	98	234958	116	114
contig674	segmentation protein cap n collar	443	gi|307181905|gb|EFN69345.1|Segmentation protein cap'n'collar [Camponotus floridanus]	EFN69345	6.36944e-77	94	257684	146	138
contig1150	zinc transporter zip9-like	1639	gi|156537141|ref|XP_001603533.1|PREDICTED: zinc transporter ZIP9-B-like [Nasonia vitripennis]	XP_001603533	6.44532e-77	85	268085	255	219
contig1622	nedd4 family-interacting protein 1-like	1285	gi|307184735|gb|EFN71057.1|NEDD4 family-interacting protein 1 [Camponotus floridanus]	EFN71057	6.88216e-77	85	264233	177	151
contig7298	cog3_aedae ame: full=conserved oligomeric golgi complex subunit 3 short=cog complex subunit 3 ame: full=component of oligomeric golgi complex 3	483	gi|242025466|ref|XP_002433145.1|conserved hypothetical protein [Pediculus humanus corporis] >gi|212518686|gb|EEB20407.1| conserved hypothetical protein [Pediculus humanus corporis]	XP_002433145	7.29652e-77	88	268085	160	141
contig5811	sulfhydryl oxidase 1-like	996	gi|380016514|ref|XP_003692227.1|PREDICTED: sulfhydryl oxidase 1-like [Apis florea]	XP_003692227	7.52703e-77	70	271166	248	176
contig6892	tyrosine-protein kinase transmembrane receptor ror1-like	810	gi|242020718|ref|XP_002430799.1|tyrosine-protein kinase transmembrane receptor ROR1 precursor, putative [Pediculus humanus corporis] >gi|212515996|gb|EEB18061.1| tyrosine-protein kinase transmembrane receptor ROR1 precursor, putative [Pediculus humanus corporis]	XP_002430799	8.66336e-77	92	191045	100	92
contig568	b-cell receptor-associated protein 31-like	1201	gi|383863344|ref|XP_003707141.1|PREDICTED: B-cell receptor-associated protein 31-like [Megachile rotundata]	XP_003707141	1.06908e-76	77	265003	259	202
contig2642	ribosome biogenesis protein bop1	1050	gi|307206661|gb|EFN84633.1|Ribosome biogenesis protein BOP1 [Harpegnathos saltator]	EFN84633	1.19631e-76	65	275404	265	174
contig7832	5-aminolevulinic acid synthase	1020	gi|4433550|gb|AAD20810.1|5-aminolevulinate synthase [Myxine glutinosa]	AAD20810	1.23663e-76	69	200.29	201	139
contig5009	serine threonine-protein kinase rio1	702	gi|357609358|gb|EHJ66405.1|hypothetical protein KGM_01156 [Danaus plexippus]	EHJ66405	1.31119e-76	68	263848	233	159
contig3427	multicopper oxidase	770	gi|383863396|ref|XP_003707167.1|PREDICTED: laccase-5-like [Megachile rotundata]	XP_003707167	1.34896e-76	72	267.7	209	152
contig286	40s ribosomal protein s14	570	gi|264667381|gb|ACY71276.1|ribosomal protein S14 [Chrysomela tremula]	ACY71276	1.43207e-76	99	249.98	140	139
contig2896	ribosomal biogenesis protein rlp24	674	gi|268306424|gb|ACY95333.1|ribosomal biogenesis protein RLP24 [Manduca sexta]	ACY95333	1.46159e-76	86	252677	170	147
contig5707	glutamate synthase	595	gi|242015925|ref|XP_002428593.1|ferredoxin-dependent glutamate synthase 2, putative [Pediculus humanus corporis] >gi|212513237|gb|EEB15855.1| ferredoxin-dependent glutamate synthase 2, putative [Pediculus humanus corporis]	XP_002428593	1.786e-76	81	269626	178	145
contig225	glycerol kinase 3-like	556	gi|332019402|gb|EGI59888.1|Putative glycerol kinase 3 [Acromyrmex echinatior]	EGI59888	1.90027e-76	85	262307	162	139
contig3469	ste20-like serine threonine-protein kinase	898	gi|332022213|gb|EGI62528.1|STE20-like serine/threonine-protein kinase [Acromyrmex echinatior]	EGI62528	2.1862e-76	87	276174	239	209
contig1574	mitochondrial ribosomal protein l45	529	gi|195054150|ref|XP_001993989.1|GH22480 [Drosophila grimshawi] >gi|193895859|gb|EDV94725.1| GH22480 [Drosophila grimshawi]	XP_001993989	2.68332e-76	83	255373	174	146
contig5533	importin beta-3	1522	gi|156542807|ref|XP_001607590.1|PREDICTED: importin-5-like [Nasonia vitripennis]	XP_001607590	3.17146e-76	83	283493	191	159
contig2807	isoform b	880	gi|242006464|ref|XP_002424070.1|organic cation transporter, putative [Pediculus humanus corporis] >gi|212507376|gb|EEB11332.1| organic cation transporter, putative [Pediculus humanus corporis]	XP_002424070	3.66405e-76	70	166007	151	106
contig5471	necap-like protein cg9132-like	510	gi|242022971|ref|XP_002431910.1|conserved hypothetical protein [Pediculus humanus corporis] >gi|212517254|gb|EEB19172.1| conserved hypothetical protein [Pediculus humanus corporis]	XP_002431910	4.288e-76	96	245743	153	148
contig3903	retinoic acid receptor rxr-alpha-a-like isoform 2	459	gi|6007621|gb|AAF00981.1|AF136372_1RXR [Locusta migratoria]	AAF00981	5.09195e-76	99	254988	152	151
contig5767	mapkk signal transduction kinase	919	gi|242017000|ref|XP_002428982.1|mitogen-activated protein kinase ERK-A, putative [Pediculus humanus corporis] >gi|212513815|gb|EEB16244.1| mitogen-activated protein kinase ERK-A, putative [Pediculus humanus corporis]	XP_002428982	5.93145e-76	95	261536	139	133
contig3398	serpin b6	1004	gi|91083439|ref|XP_969846.1|PREDICTED: similar to serpin B6 [Tribolium castaneum]	XP_969846	6.27405e-76	64	262692	293	190
contig8011	adenylosuccinate lyase-like	453	gi|350416925|ref|XP_003491171.1|PREDICTED: adenylosuccinate lyase-like [Bombus impatiens]	XP_003491171	8.12415e-76	86	257299	151	131
contig6927	mitochondrial import inner membrane translocase subunit tim23-like	1016	gi|345480483|ref|XP_001602964.2|PREDICTED: mitochondrial import inner membrane translocase subunit Tim23-like [Nasonia vitripennis]	XP_001602964	9.2196e-76	82	252677	175	144
contig4475	myotubularin-related protein 10-b-like	715	gi|307208422|gb|EFN85801.1|Myotubularin-related protein 10-B [Harpegnathos saltator]	EFN85801	9.93355e-76	78	265003	239	188
contig3770	succinate dehydrogenase	496	gi|380013723|ref|XP_003690899.1|PREDICTED: succinate dehydrogenase [ubiquinone] flavoprotein subunit, mitochondrial-like [Apis florea]	XP_003690899	1.24665e-75	90	261922	159	144
contig6446	structural maintenance of chromosomes protein 3	906	gi|340719715|ref|XP_003398293.1|PREDICTED: structural maintenance of chromosomes protein 3-like [Bombus terrestris] >gi|350401025|ref|XP_003486031.1| PREDICTED: structural maintenance of chromosomes protein 3-like [Bombus impatiens]	XP_003398293	1.2658e-75	76	234572	226	173
contig6061	viral iap-associated factor homolog	568	gi|242004028|ref|XP_002422946.1|conserved hypothetical protein [Pediculus humanus corporis] >gi|212505850|gb|EEB10208.1| conserved hypothetical protein [Pediculus humanus corporis]	XP_002422946	1.41351e-75	86	250366	159	137
contig5406	isoform a	798	gi|383859032|ref|XP_003705002.1|PREDICTED: uncharacterized protein KIAA0090-like [Megachile rotundata]	XP_003705002	1.7487e-75	82	177563	119	98
contig1742	probable bax inhibitor 1-like	1345	gi|91090290|ref|XP_971485.1|PREDICTED: similar to Bax inhibitor-1-like protein [Tribolium castaneum] >gi|270013796|gb|EFA10244.1| hypothetical protein TcasGA2_TC012443 [Tribolium castaneum]	XP_971485	1.92939e-75	79	259.61	233	185
contig1443	sorting nexin-17-like	821	gi|242025512|ref|XP_002433168.1|Sorting nexin-17, putative [Pediculus humanus corporis] >gi|212518709|gb|EEB20430.1| Sorting nexin-17, putative [Pediculus humanus corporis]	XP_002433168	1.94815e-75	72	261536	260	188
contig2798	wash complex subunit 7-like	570	gi|390337300|ref|XP_003724523.1|PREDICTED: WASH complex subunit 7-like [Strongylocentrotus purpuratus]	XP_003724523	2.07234e-75	80	261536	180	144
contig3415	exocyst complex component 6	636	gi|307202681|gb|EFN81987.1|Exocyst complex component 6 [Harpegnathos saltator]	EFN81987	2.09986e-75	81	265388	211	171
contig2694	heat shock 70 kda protein 4l-like	964	gi|270005857|gb|EFA02305.1|hypothetical protein TcasGA2_TC007971 [Tribolium castaneum]	EFA02305	2.10792e-75	67	270781	303	206
contig6209	cleft lip and palate transmembrane protein 1-like	776	gi|307198384|gb|EFN79326.1|Cleft lip and palate transmembrane protein 1-like protein [Harpegnathos saltator]	EFN79326	2.13284e-75	88	262307	153	135
contig4715	elongation of very long chain fatty acids protein aael008004-like	598	gi|193613015|ref|XP_001952817.1|PREDICTED: elongation of very long chain fatty acids protein AAEL008004-like isoform 1 [Acyrthosiphon pisum] >gi|328701142|ref|XP_003241505.1| PREDICTED: elongation of very long chain fatty acids protein AAEL008004-like isoform 2 [Acyrthosiphon pisum]	XP_001952817	2.15398e-75	85	252677	156	133
contig8095	mitochondrial ribosomal protein l17	526	gi|158301533|ref|XP_321202.3|AGAP001865-PA [Anopheles gambiae str. PEST] >gi|157012518|gb|EAA01755.3| AGAP001865-PA [Anopheles gambiae str. PEST]	XP_321202	2.34257e-75	90	247669	151	136
contig1224	upf0532 protein cg3570-like	2368	gi|328793849|ref|XP_001123012.2|PREDICTED: UPF0532 protein CG3570-like [Apis mellifera]	XP_001123012	2.36699e-75	62	272322	325	202
contig2707	signal transducer and activator of transcription	590	gi|242013973|ref|XP_002427673.1|Signal transducer and activator of transcription 5B, putative [Pediculus humanus corporis] >gi|212512103|gb|EEB14935.1| Signal transducer and activator of transcription 5B, putative [Pediculus humanus corporis]	XP_002427673	2.3747e-75	91	262307	161	147
contig7611	ubiquitin-like domain-containing ctd phosphatase 1	578	gi|91090662|ref|XP_974317.1|PREDICTED: similar to CG6697 CG6697-PA [Tribolium castaneum]	XP_974317	2.42283e-75	92	252677	176	162
contig7630	LD39082p [Drosophila melanogaster]	575	gi|16648388|gb|AAL25459.1|LD39082p [Drosophila melanogaster]	AAL25459	2.7268e-75	81	247284	179	146
contig307	signal recognition particle receptor subunit alpha homolog	958	gi|345484695|ref|XP_003425103.1|PREDICTED: signal recognition particle receptor subunit alpha homolog isoform 3 [Nasonia vitripennis]	XP_003425103	3.22791e-75	70	264618	247	175
contig2604	golgi apparatus protein 1-like	876	gi|383850182|ref|XP_003700676.1|PREDICTED: Golgi apparatus protein 1-like [Megachile rotundata]	XP_003700676	3.30738e-75	73	178333	144	106
contig2058	glucosyl glucuronosyl transferases	1466	gi|189240910|ref|XP_967606.2|PREDICTED: similar to glucosyl/glucuronosyl transferases [Tribolium castaneum] >gi|270013465|gb|EFA09913.1| hypothetical protein TcasGA2_TC012064 [Tribolium castaneum]	XP_967606	3.45107e-75	65	269.24	286	188
contig653	endonuclease-reverse transcriptase	1048	gi|328705642|ref|XP_003242865.1|PREDICTED: hypothetical protein LOC100572069 [Acyrthosiphon pisum]	XP_003242865	3.48551e-75	69	265388	261	182
contig24	cd63 antigen-like	1018	gi|156547966|ref|XP_001605056.1|PREDICTED: CD63 antigen-like [Nasonia vitripennis]	XP_001605056	3.56335e-75	71	255758	249	178
contig2375	carnitine o-palmitoyltransferase liver isoform-like isoform 2	690	gi|350399244|ref|XP_003485466.1|PREDICTED: carnitine O-palmitoyltransferase 1, liver isoform-like isoform 2 [Bombus impatiens]	XP_003485466	4.02249e-75	77	266159	225	174
contig2808	protein peter pan-like	608	gi|357629158|gb|EHJ78120.1|hypothetical protein KGM_13364 [Danaus plexippus]	EHJ78120	4.03589e-75	81	253832	176	143
contig3479	protein phosphatase 1l-like	424	gi|189237512|ref|XP_972880.2|PREDICTED: similar to protein phosphatase type 2c [Tribolium castaneum] >gi|270007703|gb|EFA04151.1| hypothetical protein TcasGA2_TC014396 [Tribolium castaneum]	XP_972880	4.04838e-75	97	254603	131	128
contig2970	phosphatidylserine decarboxylase	1088	gi|321466714|gb|EFX77708.1|hypothetical protein DAPPUDRAFT_305406 [Daphnia pulex]	EFX77708	5.46632e-75	70	262307	238	167
contig4397	protein alpha isoform-like isoform 2	478	gi|340728528|ref|XP_003402574.1|PREDICTED: protein tramtrack, alpha isoform-like [Bombus terrestris]	XP_003402574	5.66402e-75	97	251906	126	123
contig5005	tm2 domain-containing protein almondex-like	860	gi|380022172|ref|XP_003694927.1|PREDICTED: TM2 domain-containing protein almondex-like [Apis florea]	XP_003694927	5.67889e-75	76	252677	182	139
contig5560	probable atp-dependent rna helicase ddx47-like	442	gi|383854020|ref|XP_003702520.1|PREDICTED: probable ATP-dependent RNA helicase DDX47-like isoform 2 [Megachile rotundata]	XP_003702520	5.9517e-75	92	249.98	141	131
contig467	ribosomal protein s12	606	gi|21217441|gb|AAM33784.1|ribosomal protein S12 [Periplaneta americana]	AAM33784	6.87245e-75	93	245743	139	130
contig3051	ubiquitin carboxyl-terminal hydrolase 3-like	861	gi|242011010|ref|XP_002426250.1|Ubl carboxyl-terminal hydrolase, putative [Pediculus humanus corporis] >gi|212510313|gb|EEB13512.1| Ubl carboxyl-terminal hydrolase, putative [Pediculus humanus corporis]	XP_002426250	7.38665e-75	77	261151	194	150
contig851	wnt inhibitory factor 1 precursor	1064	gi|321454596|gb|EFX65761.1|hypothetical protein DAPPUDRAFT_116992 [Daphnia pulex]	EFX65761	8.27885e-75	94	258.07	139	132
contig4371	methyltransferase-like protein 14 homolog	498	gi|380030060|ref|XP_003698676.1|PREDICTED: methyltransferase-like protein 14 homolog [Apis florea]	XP_003698676	8.47666e-75	84	252292	165	139
contig2257	tmem9 domain family member b	645	gi|242003894|ref|XP_002422902.1|conserved hypothetical protein [Pediculus humanus corporis] >gi|212505784|gb|EEB10164.1| conserved hypothetical protein [Pediculus humanus corporis]	XP_002422902	9.14899e-75	84	247669	191	162
contig6310	myosin-viia	480	gi|345483612|ref|XP_001601640.2|PREDICTED: myosin-VIIa isoform 1 [Nasonia vitripennis]	XP_001601640	1.01049e-74	93	268.47	161	151
contig2291	syntaxin isoform a	569	gi|170033216|ref|XP_001844474.1|syntaxin-5 [Culex quinquefasciatus] >gi|167873881|gb|EDS37264.1| syntaxin-5 [Culex quinquefasciatus]	XP_001844474	1.09216e-74	83	254218	196	163
contig843	protein cwc15 homolog a-like	911	gi|383861150|ref|XP_003706049.1|PREDICTED: protein CWC15 homolog A-like [Megachile rotundata]	XP_003706049	1.15451e-74	86	252292	226	196
contig5190	wd repeat-containing protein 48	459	gi|307168132|gb|EFN61411.1|WD repeat-containing protein 48 [Camponotus floridanus]	EFN61411	1.34359e-74	98	259.61	152	149
contig4425	aldehyde oxidase	1293	gi|157126017|ref|XP_001654495.1|aldehyde oxidase [Aedes aegypti] >gi|108873421|gb|EAT37646.1| AAEL010391-PA [Aedes aegypti]	XP_001654495	1.4966e-74	75	218779	177	134
contig4945	dynein heavy chain	527	gi|357610602|gb|EHJ67053.1|dynein heavy chain [Danaus plexippus]	EHJ67053	1.55206e-74	89	269.24	175	157
contig5305	mitochondrial inner membrane protease subunit	856	gi|389610285|dbj|BAM18754.1|mitochondrial inner membrane protease subunit [Papilio xuthus]	BAM18754	1.62247e-74	83	248825	162	135
contig2217	camp-response element binding	2598	gi|383854591|ref|XP_003702804.1|PREDICTED: uncharacterized protein LOC100883027 [Megachile rotundata]	XP_003702804	1.68059e-74	55	279256	631	349
contig4491	j domain-containing	1358	gi|91091614|ref|XP_969528.1|PREDICTED: similar to J domain containing protein [Tribolium castaneum] >gi|270000901|gb|EEZ97348.1| hypothetical protein TcasGA2_TC011165 [Tribolium castaneum]	XP_969528	1.75031e-74	82	254988	174	144
contig5376	probable sulfite mitochondrial-like	502	gi|189234936|ref|XP_971620.2|PREDICTED: similar to CG7280 CG7280-PA [Tribolium castaneum] >gi|270001403|gb|EEZ97850.1| hypothetical protein TcasGA2_TC000220 [Tribolium castaneum]	XP_971620	1.90157e-74	83	256144	167	139
contig971	ubiquitin protein	2607	gi|332024650|gb|EGI64847.1|hypothetical protein G5I_06747 [Acromyrmex echinatior]	EGI64847	1.9304e-74	92	269.24	149	138
contig8116	mitochondrial phosphate carrier protein	493	gi|289743493|gb|ADD20494.1|mitochondrial phosphate carrier protein [Glossina morsitans morsitans]	ADD20494	1.99205e-74	85	250366	160	136
contig5807	ubiquitin protein ligase e3 component n-recognin 4	707	gi|340711598|ref|XP_003394362.1|PREDICTED: e3 ubiquitin-protein ligase UBR4-like [Bombus terrestris]	XP_003394362	2.211e-74	86	266159	163	141
contig3808	probable cation-transporting atpase 13a3-like	639	gi|307180586|gb|EFN68541.1|Probable cation-transporting ATPase 13A3 [Camponotus floridanus]	EFN68541	2.25609e-74	84	268.47	190	160
contig557	probable nuclear transport factor 2-like isoform 1	886	gi|383857032|ref|XP_003704010.1|PREDICTED: probable nuclear transport factor 2-like isoform 1 [Megachile rotundata]	XP_003704010	2.29674e-74	93	247669	130	122
contig4555	probable complex i intermediate-associated protein mitochondrial	615	gi|91087275|ref|XP_975544.1|PREDICTED: similar to CG7598 CG7598-PA [Tribolium castaneum]	XP_975544	2.8531e-74	83	247669	171	143
contig1471	myosin-viia	397	gi|242019293|ref|XP_002430096.1|myosin VII, putative [Pediculus humanus corporis] >gi|212515177|gb|EEB17358.1| myosin VII, putative [Pediculus humanus corporis]	XP_002430096	2.96357e-74	96	265774	131	127
contig996	armadillo repeat-containing protein 8-like	679	gi|242008922|ref|XP_002425243.1|Sperm-associated antigen, putative [Pediculus humanus corporis] >gi|212508991|gb|EEB12505.1| Sperm-associated antigen, putative [Pediculus humanus corporis]	XP_002425243	3.10185e-74	80	260766	206	165
contig6327	wd repeat-containing protein 82-like	589	gi|91084031|ref|XP_966556.1|PREDICTED: similar to WD40 protein [Tribolium castaneum] >gi|270008003|gb|EFA04451.1| hypothetical protein TcasGA2_TC014755 [Tribolium castaneum]	XP_966556	3.27453e-74	98	249.98	119	117
contig3946	low quality protein: talin-2-like	705	gi|307178361|gb|EFN67110.1|Talin-1 [Camponotus floridanus]	EFN67110	3.31293e-74	80	270781	237	190
contig516	calpain-a-like isoform 2	851	gi|350413596|ref|XP_003490046.1|PREDICTED: calpain-A-like isoform 4 [Bombus impatiens]	XP_003490046	3.68267e-74	85	159844	121	104
contig7495	ephrin type-a receptor 4-a-like	373	gi|357609739|gb|EHJ66624.1|Eph receptor [Danaus plexippus]	EHJ66624	4.27507e-74	97	254988	122	119
contig450	wash complex subunit 7	1050	gi|119618166|gb|EAW97760.1|KIAA1033, isoform CRA_c [Homo sapiens]	EAW97760	4.30615e-74	71	263077	246	175
contig5013	pyridoxal kinase	1207	gi|91078322|ref|XP_972953.1|PREDICTED: similar to pyridoxal kinase [Tribolium castaneum] >gi|270003960|gb|EFA00408.1| hypothetical protein TcasGA2_TC003259 [Tribolium castaneum]	XP_972953	4.46361e-74	76	192971	164	125
contig4620	down syndrome cell adhesion molecule-like protein 1	1085	gi|383865291|ref|XP_003708108.1|PREDICTED: contactin-5-like [Megachile rotundata]	XP_003708108	4.48805e-74	67	256144	290	195
contig1936	tubulin alpha-1c chain- partial	550	gi|149627356|ref|XP_001508693.1|PREDICTED: tubulin alpha-1C chain-like, partial [Ornithorhynchus anatinus]	XP_001508693	5.01913e-74	100	244973	117	117
contig3096	nadh dehydrogenase	557	gi|19527557|gb|AAL89893.1|RE33648p [Drosophila melanogaster]	AAL89893	5.78625e-74	97	246128	121	118
contig5052	glycosaminoglycan xylosylkinase-like	1115	gi|383852268|ref|XP_003701650.1|PREDICTED: glycosaminoglycan xylosylkinase-like [Megachile rotundata]	XP_003701650	6.21437e-74	76	260381	197	151
contig266	heterogeneous nuclear ribonucleoprotein at isoform b	1420	gi|340718466|ref|XP_003397688.1|PREDICTED: hypothetical protein LOC100643287 [Bombus terrestris]	XP_003397688	6.73583e-74	89	261151	174	156
contig7187	follistatin-related protein 5-like	462	gi|189235796|ref|XP_970472.2|PREDICTED: similar to Mahya [Tribolium castaneum]	XP_970472	6.89894e-74	88	260381	154	136
contig2552	membrane-bound transcription factor site-1 protease	475	gi|242015544|ref|XP_002428413.1|membrane-bound transcription factor site 1 protease precursor, putative [Pediculus humanus corporis] >gi|212513025|gb|EEB15675.1| membrane-bound transcription factor site 1 protease precursor, putative [Pediculus humanus corporis]	XP_002428413	7.83144e-74	95	261536	135	129
contig644	profilin	1666	gi|332372969|gb|AEE61626.1|unknown [Dendroctonus ponderosae]	AEE61626	9.5609e-74	99	251521	126	125
contig2405	exportin-4	1897	gi|380016607|ref|XP_003692270.1|PREDICTED: exportin-4-like isoform 1 [Apis florea]	XP_003692270	9.56536e-74	60	195667	284	171
contig7698	dmx-like protein 2-like	669	gi|312374859|gb|EFR22333.1|hypothetical protein AND_15411 [Anopheles darlingi]	EFR22333	1.14485e-73	71	268855	240	172
contig7817	probable n -dimethylguanosine trna methyltransferase-like	442	gi|357624400|gb|EHJ75185.1|putative tRNA (guanine-N2-)-methyltransferase [Danaus plexippus]	EHJ75185	1.18282e-73	89	253062	146	131
contig4318	transmembrane protein 77	1323	gi|195477810|ref|XP_002100314.1|GE16232 [Drosophila yakuba] >gi|194187838|gb|EDX01422.1| GE16232 [Drosophila yakuba]	XP_002100314	1.38111e-73	76	254988	208	160
contig4695	poly(adp-ribose) glycohydrolase arh3-like	636	gi|340717481|ref|XP_003397210.1|PREDICTED: poly(ADP-ribose) glycohydrolase ARH3-like [Bombus terrestris]	XP_003397210	1.4995e-73	71	247284	215	154
contig155	high affinity cationic amino acid transporter 1-like	821	gi|332017888|gb|EGI58548.1|High affinity cationic amino acid transporter 1 [Acromyrmex echinatior]	EGI58548	2.00716e-73	80	259225	228	184
contig1208	synaptic vesicle protein	1278	gi|347968628|ref|XP_563311.4|AGAP002826-PA [Anopheles gambiae str. PEST] >gi|333467916|gb|EAL40833.4| AGAP002826-PA [Anopheles gambiae str. PEST]	XP_563311	2.21113e-73	58	264233	386	226
contig3359	tubulointerstitial nephritis antigen	1663	gi|270011021|gb|EFA07469.1|cathepsin B precursor [Tribolium castaneum]	EFA07469	2.31234e-73	73	223016	178	130
contig2368	peroxiredoxin prdx5	912	gi|158302218|ref|XP_001238545.2|AGAP001325-PA [Anopheles gambiae str. PEST] >gi|157012845|gb|EAU75715.2| AGAP001325-PA [Anopheles gambiae str. PEST]	XP_001238545	2.32322e-73	83	247669	165	137
contig4626	iroquois-class homeodomain protein irx	436	gi|91079258|ref|XP_971676.1|PREDICTED: similar to iroquois-class homeodomain protein irx [Tribolium castaneum]	XP_971676	2.50552e-73	95	249595	128	122
contig4861	sodium potassium-transporting atpase subunit alpha-like	701	gi|432542|gb|AAB28239.1|sodium pump alpha subunit [Ctenocephalides felis]	AAB28239	2.54732e-73	91	226483	139	127
contig2533	tbc1 domain family member 20-like	1251	gi|189237594|ref|XP_966645.2|PREDICTED: similar to AGAP008312-PA [Tribolium castaneum] >gi|270006908|gb|EFA03356.1| hypothetical protein TcasGA2_TC013341 [Tribolium castaneum]	XP_966645	3.45804e-73	71	258.84	240	171
contig4793	cullin 3	725	gi|383849910|ref|XP_003700577.1|PREDICTED: cullin-3-A-like [Megachile rotundata]	XP_003700577	4.05659e-73	96	246514	126	122
contig515	glucosyl glucuronosyl transferases	1533	gi|242013333|ref|XP_002427365.1|UDP-glucuronosyltransferase 1-8 precursor, putative [Pediculus humanus corporis] >gi|212511724|gb|EEB14627.1| UDP-glucuronosyltransferase 1-8 precursor, putative [Pediculus humanus corporis]	XP_002427365	4.64053e-73	52	264618	448	235
contig6514	cytochrome p450 mitochondrial-like	543	gi|156550494|ref|XP_001601675.1|PREDICTED: cytochrome P450 302a1, mitochondrial [Nasonia vitripennis]	XP_001601675	4.6815e-73	78	248825	177	139
contig5949	peroxisomal membrane protein pmp34-like	999	gi|242004650|ref|XP_002423193.1|Peroxisomal membrane protein PMP34, putative [Pediculus humanus corporis] >gi|212506158|gb|EEB10455.1| Peroxisomal membrane protein PMP34, putative [Pediculus humanus corporis]	XP_002423193	4.90274e-73	80	251521	195	156
contig7704	exosome complex exonuclease rrp44-like	455	gi|307186828|gb|EFN72248.1|Exosome complex exonuclease RRP44 [Camponotus floridanus]	EFN72248	5.20553e-73	89	258.84	151	135
contig4215	e3 ufm1-protein ligase 1 homolog	1365	gi|242009691|ref|XP_002425616.1|conserved hypothetical protein [Pediculus humanus corporis] >gi|212509509|gb|EEB12878.1| conserved hypothetical protein [Pediculus humanus corporis]	XP_002425616	6.17892e-73	66	268.47	416	277
contig1703	glutathione peroxidase	953	gi|112983348|ref|NP_001036999.1|glutathione peroxidase [Bombyx mori] >gi|71003492|dbj|BAE07196.1| glutathione peroxidase [Bombyx mori]	NP_001036999	6.41953e-73	82	247284	171	141
contig5257	4-trimethylaminobutyraldehyde dehydrogenase	919	gi|346468125|gb|AEO33907.1|hypothetical protein [Amblyomma maculatum]	AEO33907	6.63827e-73	75	256529	195	148
contig6250	elongation factor tu (ef-tu)	541	gi|91086777|ref|XP_972763.1|PREDICTED: similar to elongation factor tu (ef-tu) [Tribolium castaneum]	XP_972763	6.63991e-73	93	250366	138	129
contig5010	n -adenine-specific dna methyltransferase 2-like	730	gi|270016449|gb|EFA12895.1|hypothetical protein TcasGA2_TC004409 [Tribolium castaneum]	EFA12895	7.492e-73	72	239.58	207	151
contig1626	carboxy-terminal domain rna polymerase ii polypeptide a small phosphatase 1-like	476	gi|307210659|gb|EFN87082.1|CTD small phosphatase-like protein [Harpegnathos saltator]	EFN87082	7.61517e-73	96	244202	127	122
contig5176	lethal isoform a	475	gi|195098942|ref|XP_001997956.1|GH23520 [Drosophila grimshawi] >gi|193891549|gb|EDV90415.1| GH23520 [Drosophila grimshawi]	XP_001997956	7.95137e-73	95	241506	140	134
contig8030	rna-binding motif x-linked 2-like	507	gi|347964873|ref|XP_309173.5|AGAP000977-PA [Anopheles gambiae str. PEST] >gi|333466517|gb|EAA04971.6| AGAP000977-PA [Anopheles gambiae str. PEST]	XP_309173	8.07211e-73	91	239965	138	126
contig2715	suppressor of cytokine signaling 5	1322	gi|242008317|ref|XP_002424953.1|suppressors of cytokine signaling-5, putative [Pediculus humanus corporis] >gi|212508567|gb|EEB12215.1| suppressors of cytokine signaling-5, putative [Pediculus humanus corporis]	XP_002424953	8.59584e-73	56	261536	408	231
contig1709	glutathione s-transferase	519	gi|329564869|gb|AEB91973.1|glutathione S-transferase sigma 1 [Locusta migratoria]	AEB91973	8.80536e-73	90	241506	142	128
contig3168	sodium potassium-transporting atpase subunit alpha	784	gi|307207574|gb|EFN85240.1|Sodium/potassium-transporting ATPase subunit alpha [Harpegnathos saltator]	EFN85240	9.00035e-73	83	261151	183	152
contig2343	fasciclin-3-like isoform 1	1395	gi|242024425|ref|XP_002432628.1|Fasciclin-3 precursor, putative [Pediculus humanus corporis] >gi|212518098|gb|EEB19890.1| Fasciclin-3 precursor, putative [Pediculus humanus corporis]	XP_002432628	9.32517e-73	58	259.61	437	255
contig2240	mitochondrial import inner membrane translocase subunit tim17	787	gi|242003709|ref|XP_002422830.1|mitochondrial import inner membrane translocase subunit Tim17-B, putative [Pediculus humanus corporis] >gi|212505700|gb|EEB10092.1| mitochondrial import inner membrane translocase subunit Tim17-B, putative [Pediculus humanus corporis]	XP_002422830	1.04191e-72	91	243432	157	144
contig3098	protective antigen 4d8	878	gi|66517510|ref|XP_395252.2|PREDICTED: akirin-2 isoform 2 [Apis mellifera] >gi|380027238|ref|XP_003697336.1| PREDICTED: akirin-like [Apis florea]	XP_395252	1.06905e-72	79	244973	183	146
contig1365	dehydrogenase reductase sdr family member 12	688	gi|405970732|gb|EKC35610.1|Dehydrogenase/reductase SDR family member 12 [Crassostrea gigas]	EKC35610	1.23392e-72	87	179104	109	95
contig6495	wd repeat-containing protein 7	509	gi|170033232|ref|XP_001844482.1|WD repeat protein 7 [Culex quinquefasciatus] >gi|167873889|gb|EDS37272.1| WD repeat protein 7 [Culex quinquefasciatus]	XP_001844482	1.24829e-72	92	239195	131	121
contig6905	atp-dependent clp protease atp-binding subunit clpx- mitochondrial-like	571	gi|242016280|ref|XP_002428757.1|ATP-dependent Clp protease ATP-binding subunit Clpx, putative [Pediculus humanus corporis] >gi|212513442|gb|EEB16019.1| ATP-dependent Clp protease ATP-binding subunit Clpx, putative [Pediculus humanus corporis]	XP_002428757	1.26227e-72	91	253447	147	134
contig7103	protein yippee-like 1	597	gi|242006684|ref|XP_002424177.1|FAD NAD binding oxidoreductase, putative [Pediculus humanus corporis] >gi|212507518|gb|EEB11439.1| FAD NAD binding oxidoreductase, putative [Pediculus humanus corporis]	XP_002424177	1.39514e-72	100	238.81	114	114
contig4410	h(+) cl(-) exchange transporter 7-like	708	gi|91089729|ref|XP_975072.1|PREDICTED: similar to chloride channel protein 7 [Tribolium castaneum] >gi|270011308|gb|EFA07756.1| hypothetical protein TcasGA2_TC005310 [Tribolium castaneum]	XP_975072	1.4149e-72	89	233802	182	163
contig5351	vacuolar protein sorting-associated protein 35	540	gi|91087807|ref|XP_967674.1|PREDICTED: similar to vacuolar protein sorting 35 [Tribolium castaneum] >gi|270009372|gb|EFA05820.1| hypothetical protein TcasGA2_TC008602 [Tribolium castaneum]	XP_967674	1.41954e-72	89	256914	156	140
contig2128	transmembrane protein 184c-like	558	gi|357624079|gb|EHJ74983.1|hypothetical protein KGM_12208 [Danaus plexippus]	EHJ74983	1.44457e-72	84	248825	156	132
contig5295	acyl- -binding domain-containing protein 6	995	gi|242009252|ref|XP_002425404.1|conserved hypothetical protein [Pediculus humanus corporis] >gi|212509213|gb|EEB12666.1| conserved hypothetical protein [Pediculus humanus corporis]	XP_002425404	1.59035e-72	57	256914	318	182
contig4995	oligopeptide transporter	1109	gi|170031940|ref|XP_001843841.1|oligopeptide transporter [Culex quinquefasciatus] >gi|167871421|gb|EDS34804.1| oligopeptide transporter [Culex quinquefasciatus]	XP_001843841	1.64291e-72	62	263077	347	218
contig1721	endonuclease-reverse transcriptase	1169	gi|298204349|gb|ADI61823.1|endonuclease-reverse transcriptase [Bombyx mori]	ADI61823	1.76586e-72	61	213001	256	157
contig5239	protein kinase shaggy-like	696	gi|307188792|gb|EFN73384.1|Shaggy-related protein kinase NtK-1 [Camponotus floridanus]	EFN73384	1.80298e-72	91	246514	137	126
contig5858	synaptic vesicle glycoprotein 2b-like	465	gi|91076170|ref|XP_971503.1|PREDICTED: similar to synaptic vesicle protein [Tribolium castaneum] >gi|270014563|gb|EFA11011.1| hypothetical protein TcasGA2_TC004597 [Tribolium castaneum]	XP_971503	1.95758e-72	84	250366	161	136
contig913	translocon-associated protein subunit beta	738	gi|242015836|ref|XP_002428553.1|translocon-associated protein subunit beta precursor, putative [Pediculus humanus corporis] >gi|212513187|gb|EEB15815.1| translocon-associated protein subunit beta precursor, putative [Pediculus humanus corporis]	XP_002428553	2.28395e-72	85	242662	174	148
contig4894	transcription elongation factor spt6-like	570	gi|189240315|ref|XP_967189.2|PREDICTED: similar to Spt6 CG12225-PA [Tribolium castaneum]	XP_967189	2.42383e-72	85	262692	189	162
contig8059	atp-binding cassette sub-family f member 2	404	gi|332376525|gb|AEE63402.1|unknown [Dendroctonus ponderosae]	AEE63402	2.84628e-72	96	250751	129	125
contig3816	glycosyl-phosphatidyl-inositol-anchored protein	1133	gi|383851929|ref|XP_003701483.1|PREDICTED: uncharacterized protein LOC100883656 [Megachile rotundata]	XP_003701483	2.85331e-72	80	261536	218	176
contig676	glutathione s-transferase sigma 2	775	gi|329564875|gb|AEB91976.1|glutathione S-transferase sigma 4 [Locusta migratoria]	AEB91976	3.05063e-72	70	243432	203	144
contig1266	upf0378 protein kiaa0100-like	475	gi|270011425|gb|EFA07873.1|hypothetical protein TcasGA2_TC005447 [Tribolium castaneum]	EFA07873	3.12978e-72	82	261151	156	129
contig5785	abc transporter	1260	gi|345485389|ref|XP_003425259.1|PREDICTED: ATP-binding cassette sub-family B member 6, mitochondrial-like isoform 2 [Nasonia vitripennis] >gi|345485391|ref|XP_001605354.2| PREDICTED: ATP-binding cassette sub-family B member 6, mitochondrial-like isoform 1 [Nasonia vitripennis]	XP_003425259	3.5928e-72	67	177948	235	158
contig4666	presqualene diphosphate phosphatase	715	gi|91078296|ref|XP_972110.1|PREDICTED: similar to presqualene diphosphate phosphatase [Tribolium castaneum] >gi|270003950|gb|EFA00398.1| hypothetical protein TcasGA2_TC003248 [Tribolium castaneum]	XP_972110	3.88031e-72	77	242662	212	164
contig1523	glutathione peroxidase	578	gi|357623382|gb|EHJ74560.1|glutathione peroxidase [Danaus plexippus]	EHJ74560	3.98759e-72	91	240.35	136	124
contig1793	nascent polypeptide associated complex protein alpha subunit	999	gi|307206942|gb|EFN84786.1|Nascent polypeptide-associated complex subunit alpha [Harpegnathos saltator]	EFN84786	4.21097e-72	83	246128	216	181
contig8033	dynein heavy chain	487	gi|350419063|ref|XP_003492058.1|PREDICTED: dynein heavy chain, cytoplasmic-like [Bombus impatiens]	XP_003492058	4.35618e-72	91	158303	94	86
contig7164	protein gpr107-like	635	gi|383865198|ref|XP_003708062.1|PREDICTED: protein GPR107-like [Megachile rotundata]	XP_003708062	5.00016e-72	98	181.03	92	91
contig8079	vacuolar protein sorting-associated protein 41 homolog	627	gi|345482076|ref|XP_003424526.1|PREDICTED: vacuolar protein sorting-associated protein 41 homolog [Nasonia vitripennis]	XP_003424526	5.23463e-72	83	187578	130	109
contig6776	nadh-ubiquinone oxidoreductase 42 kda subunit	712	gi|91080861|ref|XP_971851.1|PREDICTED: similar to NADH-ubiquinone oxidoreductase 42 kda subunit [Tribolium castaneum] >gi|270006430|gb|EFA02878.1| NADH dehydrogenase (ubiquinone) 1 alpha subcomplex, 10 [Tribolium castaneum]	XP_971851	5.58848e-72	78	248.44	188	148
contig7586	protein kiaa0664 homolog	455	gi|242018149|ref|XP_002429543.1|eukaryotic translation initiation factor 3 subunit, putative [Pediculus humanus corporis] >gi|212514491|gb|EEB16805.1| eukaryotic translation initiation factor 3 subunit, putative [Pediculus humanus corporis]	XP_002429543	6.54061e-72	97	258.07	148	145
contig1356	cysteine string	1256	gi|350423811|ref|XP_003493599.1|PREDICTED: cysteine string protein-like isoform 1 [Bombus impatiens]	XP_003493599	6.74775e-72	74	249.21	235	175
contig2723	laminin	697	gi|13991886|gb|AAK51547.1|laminin beta chain [Schistocerca gregaria]	AAK51547	6.86759e-72	94	260766	173	164
contig5324	deoxyribose-phosphate aldolase	509	gi|332375705|gb|AEE62993.1|unknown [Dendroctonus ponderosae]	AEE62993	7.05242e-72	81	243047	170	138
contig6129	importin beta-3	491	gi|322795803|gb|EFZ18482.1|hypothetical protein SINV_12652 [Solenopsis invicta]	EFZ18482	7.16474e-72	84	245358	162	137
contig4738	inositol polyphosphate 1-phosphatase	908	gi|156543794|ref|XP_001606411.1|PREDICTED: inositol polyphosphate 1-phosphatase-like [Nasonia vitripennis]	XP_001606411	8.0762e-72	71	246899	220	158
contig1403	e3 ubiquitin-protein ligase iap-3-like	1728	gi|301072333|gb|ADK56128.1|putative inhibitor of apoptosis 1 [Lygus lineolaris]	ADK56128	8.61242e-72	67	186422	171	116
contig5042	sortilin-related receptor-like	696	gi|242012902|ref|XP_002427164.1|conserved hypothetical protein [Pediculus humanus corporis] >gi|212511447|gb|EEB14426.1| conserved hypothetical protein [Pediculus humanus corporis]	XP_002427164	8.70112e-72	67	180644	152	102
contig3181	rab11 interacting isoform b	534	gi|383852206|ref|XP_003701619.1|PREDICTED: uncharacterized protein LOC100880521 [Megachile rotundata]	XP_003701619	9.27181e-72	89	249.21	145	130
contig6778	39s ribosomal protein mitochondrial	746	gi|58389458|ref|XP_317046.2|AGAP008405-PA [Anopheles gambiae str. PEST] >gi|55237285|gb|EAA12224.2| AGAP008405-PA [Anopheles gambiae str. PEST]	XP_317046	9.42789e-72	86	191045	115	99
contig1666	receptor protein-tyrosine phosphatase 10d	921	gi|195447656|ref|XP_002071311.1|GK25195 [Drosophila willistoni] >gi|194167396|gb|EDW82297.1| GK25195 [Drosophila willistoni]	XP_002071311	9.64462e-72	78	181.8	138	108
contig5682	cd109 antigen	622	gi|242012592|ref|XP_002427015.1|conserved hypothetical protein [Pediculus humanus corporis] >gi|212511253|gb|EEB14277.1| conserved hypothetical protein [Pediculus humanus corporis]	XP_002427015	1.27502e-71	82	162155	106	87
contig3088	zeta (quinone reductase)	634	gi|321466183|gb|EFX77180.1|hypothetical protein DAPPUDRAFT_54597 [Daphnia pulex]	EFX77180	1.58426e-71	76	243817	206	158
contig1880	ribosomal protein l27ae	486	gi|70909821|emb|CAJ17397.1|ribosomal protein L27Ae [Biphyllus lunatus]	CAJ17397	1.6319e-71	94	233032	144	136
contig5532	u3 small nucleolar ribonucleoprotein protein imp3	464	gi|156537005|ref|XP_001608295.1|PREDICTED: U3 small nucleolar ribonucleoprotein protein IMP3-like [Nasonia vitripennis]	XP_001608295	1.66302e-71	91	236498	137	126
contig5625	methyltransferase-like protein 11a	820	gi|332030059|gb|EGI69884.1|Methyltransferase-like protein 11A [Acromyrmex echinatior]	EGI69884	1.87503e-71	74	243047	205	152
contig6248	itg-containing peptide	1063	gi|332025728|gb|EGI65886.1|Prohormone-3 [Acromyrmex echinatior]	EGI65886	1.95059e-71	80	246128	189	153
contig1943	acidic leucine-rich nuclear phosphoprotein 32 family member a-like	988	gi|270002990|gb|EEZ99437.1|hypothetical protein TcasGA2_TC030635 [Tribolium castaneum]	EEZ99437	2.30354e-71	93	244973	144	134
contig3291	homeotic protein female sterile	970	gi|312373442|gb|EFR21185.1|hypothetical protein AND_17423 [Anopheles darlingi]	EFR21185	2.35067e-71	91	250366	134	123
contig1385	multiprotein bridging factor 1	704	gi|389610049|dbj|BAM18636.1|multiprotein bridging factor 1 [Papilio xuthus]	BAM18636	2.4136e-71	93	235728	132	124
contig3512	eukaryotic translation initiation factor 3 subunit c	879	gi|350424623|ref|XP_003493857.1|PREDICTED: eukaryotic translation initiation factor 3 subunit C-like isoform 2 [Bombus impatiens]	XP_003493857	2.43626e-71	88	259996	203	179
contig1550	nsfl1 cofactor p47-like	1401	gi|307176495|gb|EFN66021.1|NSFL1 cofactor p47 [Camponotus floridanus]	EFN66021	2.70561e-71	75	254603	221	167
contig5111	short branched chain specific acyl- mitochondrial-like	803	gi|289743333|gb|ADD20414.1|short-chain acyl-CoA dehydrogenase [Glossina morsitans morsitans]	ADD20414	2.90675e-71	80	248.44	185	148
contig5946	serine threonine-protein kinase vrk1-like	584	gi|321468460|gb|EFX79445.1|hypothetical protein DAPPUDRAFT_52407 [Daphnia pulex]	EFX79445	3.41132e-71	78	244973	190	150
contig2686	trafficking protein particle complex subunit 1-like	548	gi|156537027|ref|XP_001608308.1|PREDICTED: trafficking protein particle complex subunit 1-like [Nasonia vitripennis]	XP_001608308	3.53988e-71	89	235728	145	130
contig540	tetraspanin isoform a	1910	gi|91091922|ref|XP_967238.1|PREDICTED: similar to tetraspanin, putative [Tribolium castaneum] >gi|270001141|gb|EEZ97588.1| hypothetical protein TcasGA2_TC011451 [Tribolium castaneum]	XP_967238	3.81729e-71	74	254603	269	200
contig8053	probable phospholipid-transporting atpase iib-like	495	gi|328715901|ref|XP_001944617.2|PREDICTED: probable phospholipid-transporting ATPase IIB-like [Acyrthosiphon pisum]	XP_001944617	5.45105e-71	85	254603	163	140
contig4710	short isoform h	848	gi|345487070|ref|XP_001602426.2|PREDICTED: microtubule-actin cross-linking factor 1-like [Nasonia vitripennis]	XP_001602426	5.56766e-71	71	264233	252	180
contig1357	cationic amino acid transporter	610	gi|270012925|gb|EFA09373.1|hypothetical protein TcasGA2_TC001934 [Tribolium castaneum]	EFA09373	5.86672e-71	85	245358	190	162
contig7184	general control of amino acid synthesis protein 5-like 2	459	gi|357604491|gb|EHJ64213.1|putative GCN5 [Danaus plexippus]	EHJ64213	7.62246e-71	87	251136	154	135
contig2899	segmentation protein cap n collar	1211	gi|270015109|gb|EFA11557.1|cap-n-collar [Tribolium castaneum]	EFA11557	8.15905e-71	65	258.84	319	210
contig5215	protein phosphatase ptc7 homolog	470	gi|66514502|ref|XP_624085.1|PREDICTED: protein phosphatase PTC7 homolog [Apis mellifera] >gi|380020391|ref|XP_003694070.1| PREDICTED: protein phosphatase PTC7 homolog [Apis florea]	XP_624085	8.8562e-71	89	236498	137	123
contig276	rho-related btb domain-containing protein 2-like	969	gi|328779913|ref|XP_396485.3|PREDICTED: rho-related BTB domain-containing protein 2 isoform 1 [Apis mellifera]	XP_396485	9.47769e-71	81	256914	177	145
contig4284	ankyrin repeat and fyve domain-containing protein 1	580	gi|345489206|ref|XP_001602962.2|PREDICTED: ankyrin repeat and FYVE domain-containing protein 1-like [Nasonia vitripennis]	XP_001602962	1.03141e-70	91	255373	137	125
contig7954	myotubularin-related protein 3	745	gi|242025130|ref|XP_002432979.1|conserved hypothetical protein [Pediculus humanus corporis] >gi|212518488|gb|EEB20241.1| conserved hypothetical protein [Pediculus humanus corporis]	XP_002432979	1.20795e-70	58	255758	265	156
contig6712	exocyst complex component 1	556	gi|340708539|ref|XP_003392882.1|PREDICTED: exocyst complex component 1-like [Bombus terrestris]	XP_003392882	1.36236e-70	93	252677	141	132
contig2680	chitobiosyldiphosphodolichol beta-mannosyltransferase-like	973	gi|321477845|gb|EFX88803.1|hypothetical protein DAPPUDRAFT_304651 [Daphnia pulex]	EFX88803	1.54016e-70	67	194512	178	120
contig2506	upf0378 protein kiaa0100-like	489	gi|189240459|ref|XP_973744.2|PREDICTED: similar to CG14967 CG14967-PA [Tribolium castaneum]	XP_973744	1.73822e-70	87	256529	161	141
contig364	isocitrate dehydrogenase	1327	gi|270007569|gb|EFA04017.1|hypothetical protein TcasGA2_TC014166 [Tribolium castaneum]	EFA04017	1.76574e-70	92	251521	142	132
contig4488	synaptic vesicle membrane protein vat-1 homolog-like	868	gi|157126890|ref|XP_001660995.1|quinone oxidoreductase [Aedes aegypti] >gi|108873095|gb|EAT37320.1| AAEL010668-PA [Aedes aegypti]	XP_001660995	1.91437e-70	93	248.44	130	121
contig6842	collagen type iv alpha-3-binding	481	gi|307188151|gb|EFN72983.1|Collagen type IV alpha-3-binding protein [Camponotus floridanus]	EFN72983	2.08406e-70	87	246128	149	131
contig3950	electron transfer flavoprotein-ubiquinone mitochondrial-like	606	gi|156548356|ref|XP_001603617.1|PREDICTED: electron transfer flavoprotein-ubiquinone oxidoreductase, mitochondrial-like [Nasonia vitripennis]	XP_001603617	2.33187e-70	86	182956	110	95
contig6093	d-amino acid oxidase	756	gi|312376514|gb|EFR23574.1|hypothetical protein AND_12652 [Anopheles darlingi]	EFR23574	2.37106e-70	76	153.68	111	85
contig3718	dyslexia-associated protein kiaa0319-like	444	gi|345493757|ref|XP_001605458.2|PREDICTED: dyslexia-associated protein KIAA0319-like [Nasonia vitripennis]	XP_001605458	2.61804e-70	89	251136	148	132
contig2982	mesoderm development candidate 2	552	gi|118784830|ref|XP_313960.3|AGAP005081-PA [Anopheles gambiae str. PEST] >gi|116128232|gb|EAA09378.3| AGAP005081-PA [Anopheles gambiae str. PEST]	XP_313960	2.72434e-70	87	234572	161	141
contig3613	heat shock 70 kda protein cognate 5-like	502	gi|170036376|ref|XP_001846040.1|conserved hypothetical protein [Culex quinquefasciatus] >gi|167879012|gb|EDS42395.1| conserved hypothetical protein [Culex quinquefasciatus]	XP_001846040	3.25915e-70	90	248054	142	129
contig5412	nuclear cap-binding protein subunit 2	628	gi|380016916|ref|XP_003692414.1|PREDICTED: nuclear cap-binding protein subunit 2-like [Apis florea]	XP_003692414	3.31534e-70	93	234958	146	136
contig6067	dyslexia-associated protein kiaa0319-like	1117	gi|242018382|ref|XP_002429656.1|conserved hypothetical protein [Pediculus humanus corporis] >gi|212514641|gb|EEB16918.1| conserved hypothetical protein [Pediculus humanus corporis]	XP_002429656	3.37613e-70	62	260766	323	202
contig8016	set and mynd domain-containing protein 3	519	gi|345480324|ref|XP_003424127.1|PREDICTED: SET and MYND domain-containing protein 3-like [Nasonia vitripennis]	XP_003424127	3.59054e-70	78	240736	171	135
contig2660	cg1618	446	gi|357619681|gb|EHJ72156.1|N-ethylmaleimide sensitive fusion protein [Danaus plexippus]	EHJ72156	3.64032e-70	98	243432	117	115
contig3165	ubiquitin-protein ligase e3a	487	gi|242024187|ref|XP_002432511.1|ubiquitin-protein ligase E3A, putative [Pediculus humanus corporis] >gi|212517949|gb|EEB19773.1| ubiquitin-protein ligase E3A, putative [Pediculus humanus corporis]	XP_002432511	3.76121e-70	89	251136	162	145
contig2536	translation machinery-associated	537	gi|357629140|gb|EHJ78107.1|hypothetical protein KGM_01823 [Danaus plexippus]	EHJ78107	4.07161e-70	89	241121	178	160
contig4633	coiled-coil domain-containing protein 93	652	gi|405978711|gb|EKC43080.1|Coiled-coil domain-containing protein 93 [Crassostrea gigas]	EKC43080	4.36146e-70	88	248825	167	148
contig4750	spry domain-containing protein 3	805	gi|260796617|ref|XP_002593301.1|hypothetical protein BRAFLDRAFT_123644 [Branchiostoma floridae] >gi|229278525|gb|EEN49312.1| hypothetical protein BRAFLDRAFT_123644 [Branchiostoma floridae]	XP_002593301	4.9732e-70	81	243817	165	135
contig2141	chromodomain-helicase-dna-binding protein 1	381	gi|345480702|ref|XP_001602612.2|PREDICTED: chromodomain-helicase-DNA-binding protein 1-like [Nasonia vitripennis]	XP_001602612	5.16701e-70	96	253062	126	122
contig5008	serine threonine-protein kinase osr1-like	477	gi|383851174|ref|XP_003701114.1|PREDICTED: serine/threonine-protein kinase OSR1-like [Megachile rotundata]	XP_003701114	5.48962e-70	92	246514	156	145
contig870	etoposide-induced protein homolog	489	gi|383860229|ref|XP_003705593.1|PREDICTED: etoposide-induced protein 2.4 homolog [Megachile rotundata]	XP_003705593	5.50886e-70	83	237654	162	136
contig744	coiled-coil domain-containing protein 94-like	364	gi|157117148|ref|XP_001652958.1|hypothetical protein AaeL_AAEL007877 [Aedes aegypti] >gi|108876159|gb|EAT40384.1| AAEL007877-PA [Aedes aegypti]	XP_001652958	5.65582e-70	99	238039	112	111
contig161	vacuolar atp synthase subunit e	569	gi|170042855|ref|XP_001849126.1|vacuolar ATP synthase subunit e [Culex quinquefasciatus] >gi|167866283|gb|EDS29666.1| vacuolar ATP synthase subunit e [Culex quinquefasciatus]	XP_001849126	6.43141e-70	88	235343	170	150
contig1948	hydroxyacylglutathione mitochondrial-like	801	gi|91088179|ref|XP_972438.1|PREDICTED: similar to CG4365 CG4365-PA [Tribolium castaneum] >gi|270012133|gb|EFA08581.1| hypothetical protein TcasGA2_TC006236 [Tribolium castaneum]	XP_972438	6.81597e-70	80	241121	191	153
contig2255	valacyclovir hydrolase	534	gi|357628085|gb|EHJ77535.1|putative valacyclovir hydrolase [Danaus plexippus]	EHJ77535	6.88562e-70	81	238039	166	135
contig6592	argonaute 3	710	gi|405963742|gb|EKC29295.1|Piwi-like protein 2 [Crassostrea gigas]	EKC29295	7.19325e-70	67	254988	239	162
contig4231	ccr4-not transcription complex subunit 1	779	gi|260798256|ref|XP_002594116.1|hypothetical protein BRAFLDRAFT_118779 [Branchiostoma floridae] >gi|229279349|gb|EEN50127.1| hypothetical protein BRAFLDRAFT_118779 [Branchiostoma floridae]	XP_002594116	7.56572e-70	76	257684	207	159
contig7317	ankyrin repeat and btb poz domain-containing protein 2	435	gi|307176613|gb|EFN66081.1|Ankyrin repeat and BTB/POZ domain-containing protein 2 [Camponotus floridanus]	EFN66081	7.81374e-70	92	252677	144	133
contig827	xaa-pro aminopeptidase 1	545	gi|242015204|ref|XP_002428263.1|xaa-pro aminopeptidase, putative [Pediculus humanus corporis] >gi|212512827|gb|EEB15525.1| xaa-pro aminopeptidase, putative [Pediculus humanus corporis]	XP_002428263	8.03842e-70	77	234958	172	134
contig586	organic cation transporter protein	790	gi|312381476|gb|EFR27220.1|hypothetical protein AND_06224 [Anopheles darlingi]	EFR27220	8.35923e-70	74	248825	201	150
contig6050	4-aminobutyrate mitochondrial	655	gi|170045586|ref|XP_001850384.1|4-aminobutyrate aminotransferase, mitochondrial [Culex quinquefasciatus] >gi|167868572|gb|EDS31955.1| 4-aminobutyrate aminotransferase, mitochondrial [Culex quinquefasciatus]	XP_001850384	8.48283e-70	75	241506	183	139
contig6590	protein roadkill-like	805	gi|307182335|gb|EFN69617.1|Protein roadkill [Camponotus floridanus]	EFN69617	8.68659e-70	100	243432	114	114
contig6321	f-box lrr-repeat	590	gi|307202150|gb|EFN81650.1|F-box/LRR-repeat protein 16 [Harpegnathos saltator]	EFN81650	8.77749e-70	94	244202	131	124
contig3042	maternal protein exuperantia	1621	gi|328779162|ref|XP_623977.2|PREDICTED: maternal protein exuperantia [Apis mellifera]	XP_623977	9.10337e-70	60	192.2	293	176
contig2666	vesicle-associated membrane protein-associated protein a	1087	gi|91079178|ref|XP_966498.1|PREDICTED: similar to VAMP-associated protein, putative [Tribolium castaneum] >gi|270003608|gb|EFA00056.1| hypothetical protein TcasGA2_TC002864 [Tribolium castaneum]	XP_966498	9.14239e-70	75	241891	201	152
contig1877	eukaryotic translation initiation factor 3 subunit g-like	1112	gi|345479345|ref|XP_001606020.2|PREDICTED: eukaryotic translation initiation factor 3 subunit G-like [Nasonia vitripennis]	XP_001606020	9.57776e-70	72	244202	212	153
contig5569	sarcolemmal membrane-associated protein	489	gi|321475471|gb|EFX86434.1|hypothetical protein DAPPUDRAFT_44815 [Daphnia pulex]	EFX86434	1.04069e-69	91	238039	129	118
contig951	ribosome-binding protein 1	2715	gi|242008589|ref|XP_002425085.1|conserved hypothetical protein [Pediculus humanus corporis] >gi|212508750|gb|EEB12347.1| conserved hypothetical protein [Pediculus humanus corporis]	XP_002425085	1.22267e-69	64	273863	478	309
contig5805	valyl-trna isoform a	516	gi|195333986|ref|XP_002033667.1|GM21449 [Drosophila sechellia] >gi|194125637|gb|EDW47680.1| GM21449 [Drosophila sechellia]	XP_002033667	1.36674e-69	87	208379	126	110
contig6018	molybdopterin cofactor synthesis protein a	671	gi|170041251|ref|XP_001848384.1|molybdopterin cofactor synthesis protein a [Culex quinquefasciatus] >gi|167864830|gb|EDS28213.1| molybdopterin cofactor synthesis protein a [Culex quinquefasciatus]	XP_001848384	1.42116e-69	87	245743	167	146
contig5123	ribose-phosphate pyrophosphokinase	564	gi|332026884|gb|EGI66985.1|Phosphoribosyl pyrophosphate synthetase-associated protein 2 [Acromyrmex echinatior]	EGI66985	1.5483e-69	95	236113	124	119
contig1295	coenzyme q-binding protein coq10 homolog mitochondrial-like	744	gi|157136481|ref|XP_001656848.1|hypothetical protein AaeL_AAEL003452 [Aedes aegypti] >gi|108881017|gb|EAT45242.1| AAEL003452-PB [Aedes aegypti]	XP_001656848	1.86067e-69	86	235728	158	136
contig3261	cleft lip and palate transmembrane protein 1-like	1183	gi|328791417|ref|XP_001122306.2|PREDICTED: cleft lip and palate transmembrane protein 1-like protein-like [Apis mellifera]	XP_001122306	1.87193e-69	62	118242	136	85
contig967	vesicular glutamate transporter 2-like	951	gi|322785502|gb|EFZ12171.1|hypothetical protein SINV_11370 [Solenopsis invicta]	EFZ12171	1.90639e-69	82	248.44	183	151
contig6725	serine threonine protein	469	gi|241841435|ref|XP_002415344.1|serine/threonine protein kinase, putative [Ixodes scapularis] >gi|215509556|gb|EEC19009.1| serine/threonine protein kinase, putative [Ixodes scapularis]	XP_002415344	1.96089e-69	94	223787	117	110
contig355	ribosomal protein l27	499	gi|156553789|ref|XP_001599509.1|PREDICTED: 60S ribosomal protein L27-like isoform 1 [Nasonia vitripennis] >gi|345492206|ref|XP_003426798.1| PREDICTED: 60S ribosomal protein L27-like isoform 2 [Nasonia vitripennis]	XP_001599509	2.26989e-69	94	229.95	134	126
contig3150	dynein heavy chain	463	gi|383864986|ref|XP_003707958.1|PREDICTED: dynein heavy chain, cytoplasmic-like isoform 2 [Megachile rotundata]	XP_003707958	2.5616e-69	92	250366	136	126
contig2724	ap-2 complex subunit sigma-like	437	gi|340727423|ref|XP_003402043.1|PREDICTED: AP-2 complex subunit sigma-like [Bombus terrestris]	XP_003402043	2.69896e-69	94	230335	120	113
contig3139	carboxypeptidase d	754	gi|91084647|ref|XP_966816.1|PREDICTED: similar to AGAP002414-PA [Tribolium castaneum]	XP_966816	2.83005e-69	80	255758	197	159
contig3486	lethal neo18	961	gi|158285911|ref|XP_308524.4|AGAP007297-PA [Anopheles gambiae str. PEST] >gi|157020217|gb|EAA03934.4| AGAP007297-PA [Anopheles gambiae str. PEST]	XP_308524	2.88755e-69	76	237654	189	144
contig1111	ddb1- and cul4-associated factor 7-like	337	gi|322788566|gb|EFZ14194.1|hypothetical protein SINV_08447 [Solenopsis invicta]	EFZ14194	2.90408e-69	99	229565	111	110
contig5450	achaete scute target isoform b	507	gi|390177774|ref|XP_001358458.3|GA19392 [Drosophila pseudoobscura pseudoobscura] >gi|388859191|gb|EAL27597.3| GA19392 [Drosophila pseudoobscura pseudoobscura]	XP_001358458	2.93404e-69	85	242276	145	124
contig3938	rna polymerase-associated protein ctr9 homolog	441	gi|332024785|gb|EGI64973.1|RNA polymerase-associated protein CTR9-like protein [Acromyrmex echinatior]	EGI64973	3.2816e-69	100	170629	79	79
contig4390	e3 ubiquitin-protein ligase rnf19a-like	750	gi|242007086|ref|XP_002424373.1|RING finger protein, putative [Pediculus humanus corporis] >gi|212507773|gb|EEB11635.1| RING finger protein, putative [Pediculus humanus corporis]	XP_002424373	3.42049e-69	78	250366	173	135
contig7558	alanyl-trna cytoplasmic-like	563	gi|345495930|ref|XP_003427602.1|PREDICTED: LOW QUALITY PROTEIN: alanyl-tRNA synthetase, cytoplasmic-like [Nasonia vitripennis]	XP_003427602	3.75568e-69	90	239965	140	127
contig6718	swi snf complex subunit smarcc2	383	gi|189240839|ref|XP_001812334.1|PREDICTED: similar to moira CG18740-PA [Tribolium castaneum] >gi|270013718|gb|EFA10166.1| hypothetical protein TcasGA2_TC012356 [Tribolium castaneum]	XP_001812334	3.85291e-69	93	246899	127	119
contig2520	ankyrin unc44	1416	gi|357619066|gb|EHJ71792.1|putative ankyrin 2,3/unc44 [Danaus plexippus]	EHJ71792	4.2059e-69	58	245358	326	190
contig7319	elongation factor tu	506	gi|156549512|ref|XP_001604878.1|PREDICTED: elongation factor Tu, mitochondrial-like [Nasonia vitripennis]	XP_001604878	4.54496e-69	81	240.35	162	132
contig6534	disulfide oxidoreductase	973	gi|347970885|ref|XP_003436656.1|AGAP003904-PB [Anopheles gambiae str. PEST] >gi|333466418|gb|EGK96235.1| AGAP003904-PB [Anopheles gambiae str. PEST]	XP_003436656	4.55107e-69	64	222246	245	157
contig4716	la-related protein 4-like	751	gi|242023969|ref|XP_002432403.1|lupus la ribonucleoprotein, putative [Pediculus humanus corporis] >gi|212517826|gb|EEB19665.1| lupus la ribonucleoprotein, putative [Pediculus humanus corporis]	XP_002432403	5.0648e-69	73	243047	191	141
contig6706	solute carrier organic anion transporter family member 5a1-like	426	gi|340719874|ref|XP_003398370.1|PREDICTED: solute carrier organic anion transporter family member 5A1-like [Bombus terrestris]	XP_003398370	5.8178e-69	97	244202	122	119
contig391	32 kda beta-galactoside-binding lectin lec-3	1129	gi|91080515|ref|XP_971732.1|PREDICTED: similar to galectin (AGAP008844-PA) [Tribolium castaneum]	XP_971732	6.33707e-69	59	244202	305	182
contig661	solute carrier family 25 (mitochondrial carrier oxoglutarate carrier) member 11	726	gi|242013829|ref|XP_002427603.1|mitochondrial 2-oxoglutarate/malate carrier protein, putative [Pediculus humanus corporis] >gi|212512018|gb|EEB14865.1| mitochondrial 2-oxoglutarate/malate carrier protein, putative [Pediculus humanus corporis]	XP_002427603	6.97107e-69	73	238039	219	160
contig1279	microtubule-actin cross-linking factor 1-like	463	gi|242010332|ref|XP_002425922.1|Nesprin-1, putative [Pediculus humanus corporis] >gi|212509905|gb|EEB13184.1| Nesprin-1, putative [Pediculus humanus corporis]	XP_002425922	7.05491e-69	91	252292	153	140
contig408	protein-tyrosine sulfotransferase-like	880	gi|242009932|ref|XP_002425736.1|protein-tyrosine sulfotransferase, putative [Pediculus humanus corporis] >gi|212509637|gb|EEB12998.1| protein-tyrosine sulfotransferase, putative [Pediculus humanus corporis]	XP_002425736	7.53315e-69	84	242276	159	135
contig6985	golgi-specific brefeldin a-resistance guanine nucleotide exchange factor 1	408	gi|242020495|ref|XP_002430688.1|golgi-specific brefeldin A-resistance guanine nucleotide exchange factor, putative [Pediculus humanus corporis] >gi|212515878|gb|EEB17950.1| golgi-specific brefeldin A-resistance guanine nucleotide exchange factor, putative [Pediculus humanus corporis]	XP_002430688	7.90939e-69	94	250366	138	131
contig1334	na(+) h(+) exchange regulatory cofactor nhe-rf2-like	2179	gi|156549046|ref|XP_001607422.1|PREDICTED: Na(+)/H(+) exchange regulatory cofactor NHE-RF1-like [Nasonia vitripennis]	XP_001607422	9.10885e-69	69	249595	242	167
contig4566	organic cation transporter	673	gi|332372600|gb|AEE61442.1|unknown [Dendroctonus ponderosae]	AEE61442	9.48365e-69	72	243817	220	159
contig7027	bumetanide-sensitive sodium- -chloride cotransporter-like isoform 2	813	gi|6179898|gb|AAF05702.1|AF190129_1Na+/K+/2Cl- cotransporter [Callinectes sapidus]	AAF05702	9.49273e-69	77	209149	165	128
contig764	chitinase domain-containing protein 1 precursor	1075	gi|242015378|ref|XP_002428336.1|Spore germination protein yaaH, putative [Pediculus humanus corporis] >gi|212512932|gb|EEB15598.1| Spore germination protein yaaH, putative [Pediculus humanus corporis]	XP_002428336	9.8396e-69	65	167162	185	121
contig1188	60s ribosomal protein l24	871	gi|307168156|gb|EFN61435.1|60S ribosomal protein L24 [Camponotus floridanus]	EFN61435	1.08559e-68	92	233802	154	143
contig4461	poly -binding-splicing factor half pint-like	904	gi|189234753|ref|XP_974490.2|PREDICTED: similar to STE20-like kinase (yeast) [Tribolium castaneum]	XP_974490	1.13437e-68	90	236884	132	119
contig1269	udp-n-acteylglucosamine pyrophosphorylase	741	gi|170033790|ref|XP_001844759.1|UDP-n-acteylglucosamine pyrophosphorylase [Culex quinquefasciatus] >gi|167874836|gb|EDS38219.1| UDP-n-acteylglucosamine pyrophosphorylase [Culex quinquefasciatus]	XP_001844759	1.30387e-68	77	238.81	224	173
contig4346	inositol polyphosphate multikinase	1192	gi|157132316|ref|XP_001655995.1|inositol triphosphate 3-kinase c [Aedes aegypti] >gi|108881690|gb|EAT45915.1| AAEL002846-PA [Aedes aegypti]	XP_001655995	1.33569e-68	73	246128	223	163
contig7400	gpi transamidase component pig-t	532	gi|91083797|ref|XP_972882.1|PREDICTED: similar to CG11190 CG11190-PA [Tribolium castaneum] >gi|270006777|gb|EFA03225.1| hypothetical protein TcasGA2_TC013150 [Tribolium castaneum]	XP_972882	1.39276e-68	87	241891	151	132
contig3716	c-1-tetrahydrofolate cytoplasmic-like	461	gi|242004038|ref|XP_002422948.1|formate-tetrahydrofolate ligase, putative [Pediculus humanus corporis] >gi|212505864|gb|EEB10210.1| formate-tetrahydrofolate ligase, putative [Pediculus humanus corporis]	XP_002422948	1.40749e-68	87	246514	152	133
contig3653	2-oxoglutarate mitochondrial-like	483	gi|328786455|ref|XP_391838.3|PREDICTED: 2-oxoglutarate dehydrogenase, mitochondrial-like isoform 1 [Apis mellifera]	XP_391838	1.45465e-68	94	242276	121	114
contig5408	dnaj homolog subfamily c member 16-like	560	gi|156552000|ref|XP_001603228.1|PREDICTED: dnaJ homolog subfamily C member 16-like [Nasonia vitripennis]	XP_001603228	1.52902e-68	77	247669	186	144
contig1899	poly -binding-splicing factor half pint-like	1079	gi|242021379|ref|XP_002431122.1|Poly U-binding-splicing factor half pint, putative [Pediculus humanus corporis] >gi|212516371|gb|EEB18384.1| Poly U-binding-splicing factor half pint, putative [Pediculus humanus corporis]	XP_002431122	1.99997e-68	80	248.44	225	181
contig326	bcl2 adenovirus e1b 19 kda protein-interacting protein 3-like	1026	gi|242014013|ref|XP_002427693.1|BCL2/adenovirus E1B 19 kDa protein-interacting protein, putative [Pediculus humanus corporis] >gi|212512123|gb|EEB14955.1| BCL2/adenovirus E1B 19 kDa protein-interacting protein, putative [Pediculus humanus corporis]	XP_002427693	2.19251e-68	88	236113	196	174
contig380	ferritin subunit	1072	gi|240848575|ref|NP_001155797.1|ferritin-like precursor [Acyrthosiphon pisum] >gi|239788704|dbj|BAH71020.1| ACYPI009403 [Acyrthosiphon pisum]	NP_001155797	2.20054e-68	65	237654	211	139
contig1375	tyrosine-protein phosphatase non-receptor type 9-like	494	gi|322802969|gb|EFZ23106.1|hypothetical protein SINV_12746 [Solenopsis invicta]	EFZ23106	2.20237e-68	85	229565	145	124
contig7050	isoform a	502	gi|332027280|gb|EGI67364.1|hypothetical protein G5I_04007 [Acromyrmex echinatior]	EGI67364	2.34166e-68	96	239195	122	118
contig7793	receptor-type tyrosine-protein phosphatase n2	490	gi|260788939|ref|XP_002589506.1|hypothetical protein BRAFLDRAFT_125196 [Branchiostoma floridae] >gi|229274684|gb|EEN45517.1| hypothetical protein BRAFLDRAFT_125196 [Branchiostoma floridae]	XP_002589506	2.50508e-68	93	246514	126	118
contig3569	protein lsm14 homolog b-like	736	gi|270004708|gb|EFA01156.1|hypothetical protein TcasGA2_TC010381 [Tribolium castaneum]	EFA01156	2.5213e-68	70	238424	226	159
contig4668	type i inositol- -trisphosphate 5-phosphatase	612	gi|307186762|gb|EFN72207.1|Type I inositol-1,4,5-trisphosphate 5-phosphatase [Camponotus floridanus]	EFN72207	2.53875e-68	92	248825	140	130
contig3773	activating signal cointegrator 1 complex subunit 3	683	gi|332027148|gb|EGI67241.1|Activating signal cointegrator 1 complex subunit 3 [Acromyrmex echinatior]	EGI67241	2.83356e-68	91	174481	94	86
contig840	thioredoxin reductase 3	817	gi|291228238|ref|XP_002734086.1|PREDICTED: thioredoxin reductase 1-like [Saccoglossus kowalevskii]	XP_002734086	3.45325e-68	69	245358	245	170
contig5438	mrna cap guanine-n7 methyltransferase	492	gi|307205972|gb|EFN84098.1|mRNA cap guanine-N7 methyltransferase [Harpegnathos saltator]	EFN84098	3.52454e-68	80	234187	163	132
contig4699	dnaj homolog subfamily c member 22-like	553	gi|91079244|ref|XP_971138.1|PREDICTED: similar to wurst CG9089-PA [Tribolium castaneum] >gi|270003554|gb|EFA00002.1| hypothetical protein TcasGA2_TC002805 [Tribolium castaneum]	XP_971138	3.55852e-68	85	235343	147	126
contig2197	pre-mrna-processing factor 6-like	497	gi|242015374|ref|XP_002428334.1|pre-mRNA splicing factor, putative [Pediculus humanus corporis] >gi|212512930|gb|EEB15596.1| pre-mRNA splicing factor, putative [Pediculus humanus corporis]	XP_002428334	3.64902e-68	92	246128	165	153
contig2336	tar dna-binding protein 43-like	1061	gi|345490453|ref|XP_001602436.2|PREDICTED: TAR DNA-binding protein 43-like [Nasonia vitripennis]	XP_001602436	3.76146e-68	85	153295	91	78
contig2921	glutamate	1392	gi|322802267|gb|EFZ22663.1|hypothetical protein SINV_04200 [Solenopsis invicta]	EFZ22663	4.73289e-68	79	243047	189	150
contig2548	innexin 2	700	gi|10720060|sp|Q9XYN1.1|INX2_SCHAMRecName: Full=Innexin inx2; Short=Innexin-2; AltName: Full=G-Inx2 >gi|4761288|gb|AAD29306.1|AF115854_1 innexin-2 [Schistocerca americana]	Q9XYN1	4.74263e-68	97	236884	119	116
contig1969	serine protease inhibitor serpin-4	1433	gi|153872807|ref|ZP_02001593.1|Proteinase inhibitor I4, serpin [Beggiatoa sp. PS] >gi|152070729|gb|EDN68409.1| Proteinase inhibitor I4, serpin [Beggiatoa sp. PS]	ZP_02001593	5.33545e-68	56	246128	379	216
contig635	myeloid leukemia factor	1288	gi|345488994|ref|XP_001602461.2|PREDICTED: myeloid leukemia factor-like [Nasonia vitripennis]	XP_001602461	5.52299e-68	72	244202	254	183
contig1983	rna-binding protein squid-like	782	gi|156548706|ref|XP_001603011.1|PREDICTED: RNA-binding protein squid-like [Nasonia vitripennis]	XP_001603011	5.83349e-68	80	236113	173	140
contig6582	protein st7 homolog	446	gi|307193160|gb|EFN76065.1|Protein ST7-like protein [Harpegnathos saltator]	EFN76065	6.79603e-68	85	237269	144	123
contig7198	nucleosome-remodeling factor subunit nurf301	492	gi|383857078|ref|XP_003704033.1|PREDICTED: LOW QUALITY PROTEIN: nucleosome-remodeling factor subunit NURF301-like [Megachile rotundata]	XP_003704033	7.018e-68	83	243432	154	128
contig1444	ankyrin repeat domain-containing protein 17	758	gi|350419534|ref|XP_003492217.1|PREDICTED: hypothetical protein LOC100740063 [Bombus impatiens]	XP_003492217	7.05153e-68	71	253447	254	182
contig6520	low-density lipoprotein receptor-related protein 2-like	483	gi|270015974|gb|EFA12422.1|hypothetical protein TcasGA2_TC004414 [Tribolium castaneum]	EFA12422	8.08563e-68	83	248825	159	133
contig1704	probable e3 ubiquitin-protein ligase rnf144a-like	493	gi|91079594|ref|XP_967887.1|PREDICTED: similar to ubiquitin conjugating enzyme 7 interacting protein [Tribolium castaneum] >gi|270003396|gb|EEZ99843.1| hypothetical protein TcasGA2_TC002624 [Tribolium castaneum]	XP_967887	8.71183e-68	77	237654	169	131
contig6268	tumor susceptibility gene 101	740	gi|307167482|gb|EFN61055.1|Tumor susceptibility gene 101 protein [Camponotus floridanus]	EFN61055	9.8113e-68	80	235728	166	134
contig151	atp synthase f0 subunit 6	924	gi|258649425|ref|YP_003204712.1|ATP synthase F0 subunit 6 [Schistocerca gregaria gregaria] >gi|257122860|gb|ACV41382.1| ATP synthase F0 subunit 6 [Schistocerca gregaria gregaria] >gi|261289133|gb|ACX69747.1| ATP synthase F0 subunit 6 [Schistocerca gregaria flaviventris]	YP_003204712	1.02312e-67	95	234572	225	215
contig4149	tudor and kh domain-containing protein	1381	gi|242013849|ref|XP_002427613.1|A kinase anchor protein, putative [Pediculus humanus corporis] >gi|212512028|gb|EEB14875.1| A kinase anchor protein, putative [Pediculus humanus corporis]	XP_002427613	1.14628e-67	64	228794	250	162
contig3759	niemann-pick c1	901	gi|380018703|ref|XP_003693263.1|PREDICTED: niemann-Pick C1 protein-like isoform 2 [Apis florea]	XP_003693263	1.15974e-67	69	253062	213	149
contig1655	40s ribosomal protein s10-like	616	gi|322791771|gb|EFZ16016.1|hypothetical protein SINV_12973 [Solenopsis invicta]	EFZ16016	1.30743e-67	84	228024	159	135
contig5083	mitogen-activated protein kinase kinase kinase kinase 5	441	gi|270003381|gb|EEZ99828.1|hypothetical protein TcasGA2_TC002609 [Tribolium castaneum]	EEZ99828	1.31902e-67	97	242662	115	112
contig3918	palmitoyltransferase zdhhc2	576	gi|307213498|gb|EFN88907.1|Palmitoyltransferase ZDHHC2 [Harpegnathos saltator]	EFN88907	1.38697e-67	81	233417	157	128
contig6414	ww domain-containing oxidoreductase	817	gi|195148625|ref|XP_002015268.1|GL18508 [Drosophila persimilis] >gi|194107221|gb|EDW29264.1| GL18508 [Drosophila persimilis]	XP_002015268	1.41557e-67	74	238.81	248	185
contig803	ran-specific gtpase-activating	635	gi|350415735|ref|XP_003490734.1|PREDICTED: ran-specific GTPase-activating protein-like [Bombus impatiens]	XP_003490734	1.41652e-67	80	231491	163	131
contig1309	nad dependent epimerase dehydratase	510	gi|156552029|ref|XP_001603814.1|PREDICTED: hypothetical protein LOC100120150 [Nasonia vitripennis]	XP_001603814	1.42578e-67	77	233417	165	128
contig7869	serine threonine-protein phosphatase 4 regulatory subunit 3-like	497	gi|242022675|ref|XP_002431764.1|conserved hypothetical protein [Pediculus humanus corporis] >gi|212517089|gb|EEB19026.1| conserved hypothetical protein [Pediculus humanus corporis]	XP_002431764	1.52381e-67	91	206068	114	104
contig3402	dedicator of cytokinesis protein 3-like	436	gi|383849579|ref|XP_003700422.1|PREDICTED: dedicator of cytokinesis protein 3 [Megachile rotundata]	XP_003700422	1.96705e-67	91	246514	145	133
contig6937	acetyl-coenzyme a synthetase-like	612	gi|156553304|ref|XP_001599652.1|PREDICTED: acetyl-coenzyme A synthetase-like [Nasonia vitripennis]	XP_001599652	2.21426e-67	93	185652	95	89
contig6342	phosphoglucose isomerase	783	gi|224486324|gb|ACN51928.1|phosphoglucose isomerase [Daphnia magna]	ACN51928	2.31098e-67	64	238424	220	142
contig3827	chromodomain-helicase-dna-binding protein 1	389	gi|380014625|ref|XP_003691326.1|PREDICTED: LOW QUALITY PROTEIN: chromodomain-helicase-DNA-binding protein 1-like [Apis florea]	XP_003691326	2.40211e-67	91	245358	129	118
contig5133	ankyrin repeat domain-containing protein 12	436	gi|332027448|gb|EGI67531.1|Ankyrin repeat domain-containing protein 12 [Acromyrmex echinatior]	EGI67531	2.48786e-67	84	237269	145	123
contig5108	2-hydroxyacid dehydrogenase	683	gi|322800775|gb|EFZ21660.1|hypothetical protein SINV_13482 [Solenopsis invicta]	EFZ21660	2.76662e-67	100	228024	113	113
contig710	histone deacetylase	693	gi|380012355|ref|XP_003690250.1|PREDICTED: histone deacetylase Rpd3-like, partial [Apis florea]	XP_003690250	2.84902e-67	81	238424	199	162
contig3316	gamma-aminobutyric acid receptor-associated	1644	gi|170033122|ref|XP_001844428.1|conserved hypothetical protein [Culex quinquefasciatus] >gi|167873542|gb|EDS36925.1| conserved hypothetical protein [Culex quinquefasciatus]	XP_001844428	2.8719e-67	99	234187	116	115
contig4749	dna topoisomerase 3-beta-1	470	gi|380025214|ref|XP_003696372.1|PREDICTED: DNA topoisomerase 3-beta-1 [Apis florea]	XP_003696372	3.06418e-67	90	242276	157	142
contig4083	exosome complex component csl4-like	507	gi|332018459|gb|EGI59049.1|3'-5' exoribonuclease CSL4-like protein [Acromyrmex echinatior]	EGI59049	3.18394e-67	84	226868	146	124
contig3734	ring-box protein 1a	678	gi|340710468|ref|XP_003393810.1|PREDICTED: RING-box protein 1A-like [Bombus terrestris] >gi|350427457|ref|XP_003494765.1| PREDICTED: RING-box protein 1A-like [Bombus impatiens]	XP_003393810	3.29304e-67	96	226098	113	109
contig2329	adam 10	385	gi|383862513|ref|XP_003706728.1|PREDICTED: disintegrin and metalloproteinase domain-containing protein 10-like [Megachile rotundata]	XP_003706728	3.42316e-67	91	241121	131	120
contig6896	serine threonine-protein kinase endoribonuclease ire1-like	449	gi|345482538|ref|XP_001607831.2|PREDICTED: serine/threonine-protein kinase/endoribonuclease IRE1-like [Nasonia vitripennis]	XP_001607831	3.43411e-67	86	242662	146	126
contig314	ribosomal protein l30	472	gi|156555608|ref|XP_001599538.1|PREDICTED: 60S ribosomal protein L30-like [Nasonia vitripennis]	XP_001599538	3.73361e-67	98	223016	112	110
contig4107	protein trc8 homolog	790	gi|242018196|ref|XP_002429566.1|synoviolin, putative [Pediculus humanus corporis] >gi|212514520|gb|EEB16828.1| synoviolin, putative [Pediculus humanus corporis]	XP_002429566	4.7913e-67	68	240736	265	182
contig2165	protein beta	515	gi|328700166|ref|XP_001950896.2|PREDICTED: hypothetical protein LOC100169151 [Acyrthosiphon pisum]	XP_001950896	4.82385e-67	93	231491	119	111
contig7935	ubiquitin carboxyl-terminal hydrolase cyld-like	484	gi|328786854|ref|XP_393824.3|PREDICTED: ubiquitin carboxyl-terminal hydrolase CYLD isoform 1 [Apis mellifera]	XP_393824	4.9069e-67	87	238424	137	120
contig5480	leucine-rich transmembrane	554	gi|242004297|ref|XP_002423039.1|leucine-rich transmembrane protein, putative [Pediculus humanus corporis] >gi|212505970|gb|EEB10301.1| leucine-rich transmembrane protein, putative [Pediculus humanus corporis]	XP_002423039	4.97712e-67	82	243817	178	146
contig3357	transcriptional repressor ctcf	370	gi|321456217|gb|EFX67330.1|putative CCCTC-binding factor protein [Daphnia pulex]	EFX67330	5.51904e-67	97	237654	118	115
contig3935	tyrosine-protein kinase csk-like	860	gi|307202938|gb|EFN82158.1|Tyrosine-protein kinase CSK [Harpegnathos saltator]	EFN82158	5.64412e-67	80	241121	173	140
contig3387	cytidylate kinase	541	gi|91076054|ref|XP_966357.1|PREDICTED: similar to cytidylate kinase [Tribolium castaneum]	XP_966357	5.70746e-67	76	227254	168	129
contig725	transmembrane protein 199-like	1360	gi|242025578|ref|XP_002433201.1|conserved hypothetical protein [Pediculus humanus corporis] >gi|212518742|gb|EEB20463.1| conserved hypothetical protein [Pediculus humanus corporis]	XP_002433201	6.40693e-67	78	171.4	147	115
contig958	protein translation factor sui1 homolog	1165	gi|350401769|ref|XP_003486256.1|PREDICTED: protein translation factor SUI1 homolog [Bombus impatiens] >gi|307207800|gb|EFN85418.1| Protein translation factor SUI1-like protein [Harpegnathos saltator] >gi|332024011|gb|EGI64229.1| Protein translation factor SUI1-like protein [Acromyrmex echinatior]	XP_003486256	7.3881e-67	100	228409	110	110
contig8096	dna-directed rna mitochondrial-like	436	gi|193599102|ref|XP_001946877.1|PREDICTED: DNA-directed RNA polymerase, mitochondrial-like [Acyrthosiphon pisum]	XP_001946877	7.40189e-67	90	243432	142	129
contig2971	upf0598 protein c8orf82 homolog	574	gi|91084091|ref|XP_968609.1|PREDICTED: similar to AGAP011455-PA [Tribolium castaneum] >gi|270006680|gb|EFA03128.1| hypothetical protein TcasGA2_TC013039 [Tribolium castaneum]	XP_968609	8.2349e-67	89	224557	152	136
contig2858	thymosin isoform 1	882	gi|301016777|dbj|BAJ11760.1|HsjCib isoform2 [Hodotermopsis sjoestedti]	BAJ11760	8.70435e-67	96	229.18	124	120
contig3125	probable atp-dependent rna helicase ddx23	617	gi|307181491|gb|EFN69083.1|Probable ATP-dependent RNA helicase DDX23 [Camponotus floridanus]	EFN69083	8.92802e-67	76	169859	120	92
contig7822	spectrin beta brain 4-like	447	gi|328777761|ref|XP_396777.4|PREDICTED: spectrin beta chain [Apis mellifera]	XP_396777	9.99625e-67	94	245358	148	140
contig6285	ribosomal l1 domain-containing protein 1	784	gi|383854114|ref|XP_003702567.1|PREDICTED: ribosomal L1 domain-containing protein 1-like [Megachile rotundata]	XP_003702567	1.0232e-66	68	234958	261	178
contig69	chitinase-like protein idgf4-like	706	gi|113206042|ref|NP_001038092.1|imaginal disc growth factor 2 precursor [Tribolium castaneum] >gi|109895318|gb|ABG47451.1| imaginal disc growth factor 2 [Tribolium castaneum] >gi|270007357|gb|EFA03805.1| hypothetical protein TcasGA2_TC013918 [Tribolium castaneum]	NP_001038092	1.0764e-66	66	233417	228	152
contig6826	gamma-soluble nsf attachment protein	537	gi|242023975|ref|XP_002432406.1|gamma-soluble NSF attachment protein, putative [Pediculus humanus corporis] >gi|212517829|gb|EEB19668.1| gamma-soluble NSF attachment protein, putative [Pediculus humanus corporis]	XP_002432406	1.12386e-66	89	230.72	152	136
contig1821	cg7484	770	gi|91078330|ref|XP_973321.1|PREDICTED: similar to 15 kDa selenoprotein [Tribolium castaneum] >gi|270003970|gb|EFA00418.1| hypothetical protein TcasGA2_TC003269 [Tribolium castaneum]	XP_973321	1.37207e-66	79	227254	163	130
contig5175	cd9 antigen-like	1141	gi|17738195|ref|NP_524500.1|tetraspanin 96F [Drosophila melanogaster] >gi|195504202|ref|XP_002098980.1| GE10657 [Drosophila yakuba] >gi|5679150|gb|AAD46881.1|AF160941_1 BcDNA.LD19727 [Drosophila melanogaster] >gi|7301393|gb|AAF56520.1| tetraspanin 96F [Drosophila melanogaster] >gi|194185081|gb|EDW98692.1| GE10657 [Drosophila yakuba] >gi|220942638|gb|ACL83862.1| Tsp96F-PA [synthetic construct] >gi…	NP_524500	1.41302e-66	68	235343	270	184
contig6452	importin-7	441	gi|307214125|gb|EFN89289.1|Importin-7 [Harpegnathos saltator]	EFN89289	1.42597e-66	91	241121	134	123
contig755	conserved hypothetical protein [Pediculus humanus corporis]	840	gi|242009168|ref|XP_002425364.1|conserved hypothetical protein [Pediculus humanus corporis] >gi|212509149|gb|EEB12626.1| conserved hypothetical protein [Pediculus humanus corporis]	XP_002425364	1.80052e-66	94	233802	160	151
contig6693	cytosolic endo-beta-n-acetylglucosaminidase	880	gi|321478726|gb|EFX89683.1|hypothetical protein DAPPUDRAFT_310328 [Daphnia pulex]	EFX89683	1.91749e-66	68	216468	215	148
contig4102	retinal rod rhodopsin-sensitive cgmp 3 -cyclic phosphodiesterase subunit delta-like	616	gi|332017815|gb|EGI58476.1|Retinal rod rhodopsin-sensitive cGMP 3',5'-cyclic phosphodiesterase subunit delta [Acromyrmex echinatior]	EGI58476	1.95042e-66	94	224557	119	113
contig6694	group xiia secretory phospholipase a2-like	680	gi|270012243|gb|EFA08691.1|hypothetical protein TcasGA2_TC006362 [Tribolium castaneum]	EFA08691	1.97764e-66	73	227639	190	139
contig1580	galactosylgalactosylxylosylprotein 3-beta-glucuronosyltransferase i	522	gi|193716279|ref|XP_001946469.1|PREDICTED: galactosylgalactosylxylosylprotein 3-beta-glucuronosyltransferase I-like [Acyrthosiphon pisum]	XP_001946469	1.99839e-66	77	229565	171	132
contig3495	transcription factor kayak	1177	gi|242010749|ref|XP_002426121.1|conserved hypothetical protein [Pediculus humanus corporis] >gi|212510168|gb|EEB13383.1| conserved hypothetical protein [Pediculus humanus corporis]	XP_002426121	2.03227e-66	64	238.81	367	235
contig5608	pleckstrin homology domain-containing family a member 8	866	gi|91092522|ref|XP_971244.1|PREDICTED: similar to pleckstrin homology domain-containing, family A (phosphoinositide binding specific) member 3 [Tribolium castaneum] >gi|270012906|gb|EFA09354.1| hypothetical protein TcasGA2_TC001680 [Tribolium castaneum]	XP_971244	2.1172e-66	77	171785	127	98
contig1504	cullin-3-like isoform 1	503	gi|156543826|ref|XP_001606614.1|PREDICTED: cullin-3-like isoform 1 [Nasonia vitripennis] >gi|345495757|ref|XP_003427568.1| PREDICTED: cullin-3-like isoform 2 [Nasonia vitripennis]	XP_001606614	2.13532e-66	84	239.58	156	132
contig222	mitochondrial ribosomal protein isoform a	1094	gi|194760378|ref|XP_001962418.1|GF15452 [Drosophila ananassae] >gi|190616115|gb|EDV31639.1| GF15452 [Drosophila ananassae]	XP_001962418	2.20883e-66	70	232261	193	137
contig1659	cytochrome c oxidase subunit iv	972	gi|282158083|ref|NP_001164085.1|cytochrome c oxidase subunit IV [Tribolium castaneum] >gi|270011048|gb|EFA07496.1| hypothetical protein TcasGA2_TC009512 [Tribolium castaneum]	NP_001164085	2.96693e-66	87	229565	159	139
contig5698	sphingomyelin phosphodiesterase	456	gi|242017684|ref|XP_002429317.1|sphingomyelin phosphodiesterase, putative [Pediculus humanus corporis] >gi|212514220|gb|EEB16579.1| sphingomyelin phosphodiesterase, putative [Pediculus humanus corporis]	XP_002429317	3.21964e-66	86	234958	137	119
contig2709	clathrin coat assembly protein	504	gi|262304835|gb|ACY45010.1|clathrin coat assembly protein [Acheta domesticus]	ACY45010	3.43112e-66	98	224557	113	111
contig2639	spermidine synthase	550	gi|110762382|ref|XP_001120306.1|PREDICTED: spermidine synthase [Apis mellifera]	XP_001120306	3.43506e-66	87	228024	137	120
contig6105	protein cnppd1-like	1576	gi|345482915|ref|XP_003424701.1|PREDICTED: protein CNPPD1-like [Nasonia vitripennis]	XP_003424701	3.65501e-66	77	243432	203	157
contig3184	lysosomal alpha-mannosidase	737	gi|195146682|ref|XP_002014313.1|GL19134 [Drosophila persimilis] >gi|194106266|gb|EDW28309.1| GL19134 [Drosophila persimilis]	XP_002014313	4.51431e-66	74	244202	185	138
contig3548	protein piezo2-like	542	gi|270006956|gb|EFA03404.1|hypothetical protein TcasGA2_TC013391 [Tribolium castaneum]	EFA03404	5.54168e-66	81	244588	182	149
contig2697	adam 12	440	gi|328783324|ref|XP_394078.4|PREDICTED: disintegrin and metalloproteinase domain-containing protein 12-like [Apis mellifera]	XP_394078	5.58858e-66	88	233802	146	129
contig1705	beta-mannosidase-like	719	gi|328784350|ref|XP_392850.4|PREDICTED: beta-mannosidase-like [Apis mellifera]	XP_392850	7.30492e-66	81	204527	143	116
contig1753	mrna-decapping enzyme 2	592	gi|350416367|ref|XP_003490925.1|PREDICTED: mRNA-decapping enzyme 2-like isoform 1 [Bombus impatiens]	XP_003490925	7.87731e-66	86	232646	147	127
contig2589	ste20-like serine threonine-protein kinase	438	gi|242021377|ref|XP_002431121.1|polo kinase kinase, putative [Pediculus humanus corporis] >gi|212516370|gb|EEB18383.1| polo kinase kinase, putative [Pediculus humanus corporis]	XP_002431121	8.04066e-66	93	240736	144	135
contig1917	receptor expression-enhancing protein 5-like	1174	gi|189239379|ref|XP_971918.2|PREDICTED: similar to receptor expression enhancing protein [Tribolium castaneum] >gi|270009667|gb|EFA06115.1| hypothetical protein TcasGA2_TC008958 [Tribolium castaneum]	XP_971918	8.49579e-66	76	230.72	174	133
contig1308	transmembrane protein	868	gi|189238063|ref|XP_970127.2|PREDICTED: similar to CG6938 CG6938-PA [Tribolium castaneum]	XP_970127	8.88886e-66	71	245358	220	158
contig7408	sentrin-specific protease 8	610	gi|242015376|ref|XP_002428335.1|Sentrin-specific protease, putative [Pediculus humanus corporis] >gi|212512931|gb|EEB15597.1| Sentrin-specific protease, putative [Pediculus humanus corporis]	XP_002428335	9.11397e-66	78	224942	174	136
contig1493	short coiled-coil protein b-like	910	gi|242023499|ref|XP_002432170.1|conserved hypothetical protein [Pediculus humanus corporis] >gi|212517558|gb|EEB19432.1| conserved hypothetical protein [Pediculus humanus corporis]	XP_002432170	9.58862e-66	92	226098	135	125
contig3985	mitogen-activated protein kinase kinase kinase 12	483	gi|328708443|ref|XP_001944586.2|PREDICTED: mitogen-activated protein kinase kinase kinase 13-A-like isoform 1 [Acyrthosiphon pisum]	XP_001944586	9.61515e-66	87	236498	155	135
contig6995	cysteinyl-trna synthetase	515	gi|157105607|ref|XP_001648945.1|cysteinyl-tRNA synthetase [Aedes aegypti] >gi|108880067|gb|EAT44292.1| AAEL004345-PA [Aedes aegypti]	XP_001648945	9.6711e-66	81	234572	164	133
contig5255	e3 ubiquitin-protein ligase ubr1	936	gi|91080927|ref|XP_974039.1|PREDICTED: similar to ubiquitin ligase E3 alpha [Tribolium castaneum] >gi|270005384|gb|EFA01832.1| hypothetical protein TcasGA2_TC007434 [Tribolium castaneum]	XP_974039	1.08911e-65	85	167933	100	85
contig4958	colorectal mutant cancer	1050	gi|307182751|gb|EFN69875.1|Colorectal mutant cancer protein [Camponotus floridanus]	EFN69875	1.44342e-65	73	214542	270	198
contig32	ribosomal protein l19e	339	gi|70909751|emb|CAJ17301.1|ribosomal protein L19e [Carabus granulatus]	CAJ17301	1.49167e-65	97	219.55	112	109
contig1974	zinc finger fyve domain-containing protein 9-like	490	gi|380016038|ref|XP_003692000.1|PREDICTED: zinc finger FYVE domain-containing protein 9-like [Apis florea]	XP_003692000	2.24797e-65	85	240.35	164	140
contig386	cytochrome c oxidase subunit va	912	gi|91094443|ref|XP_970156.1|PREDICTED: similar to cytochrome c oxidase subunit Va [Tribolium castaneum] >gi|270016379|gb|EFA12825.1| hypothetical protein TcasGA2_TC001862 [Tribolium castaneum]	XP_970156	2.29299e-65	82	225713	152	126
contig3352	e3 ubiquitin-protein ligase march6	660	gi|91089089|ref|XP_966509.1|PREDICTED: similar to ssm4 protein isoform 1 [Tribolium castaneum] >gi|270012442|gb|EFA08890.1| hypothetical protein TcasGA2_TC006591 [Tribolium castaneum]	XP_966509	2.45753e-65	78	240.35	216	169
contig2131	pctp-like protein	813	gi|350425259|ref|XP_003494063.1|PREDICTED: PCTP-like protein-like [Bombus impatiens]	XP_003494063	2.51314e-65	93	137117	75	70
contig1970	charged multivesicular body protein 2a-like	490	gi|350424105|ref|XP_003493690.1|PREDICTED: charged multivesicular body protein 2a-like [Bombus impatiens]	XP_003493690	2.71252e-65	96	222631	133	129
contig863	glucose dehydrogenase	537	gi|242018490|ref|XP_002429708.1|glucose dehydrogenase precursor, putative [Pediculus humanus corporis] >gi|212514711|gb|EEB16970.1| glucose dehydrogenase precursor, putative [Pediculus humanus corporis]	XP_002429708	2.92284e-65	79	233802	171	136
contig1204	protein-l-isoaspartate o-methyltransferase domain-containing protein 1	501	gi|242012969|ref|XP_002427196.1|protein-L-isoaspartate O-methyltransferase domain-containing protein, putative [Pediculus humanus corporis] >gi|212511483|gb|EEB14458.1| protein-L-isoaspartate O-methyltransferase domain-containing protein, putative [Pediculus humanus corporis]	XP_002427196	3.69522e-65	83	230.72	152	127
contig2504	ribosomal protein s24e	823	gi|332374864|gb|AEE62573.1|unknown [Dendroctonus ponderosae]	AEE62573	3.75645e-65	94	223402	119	113
contig7192	membrane-associated protein hem-like	387	gi|383862515|ref|XP_003706729.1|PREDICTED: membrane-associated protein Hem-like [Megachile rotundata]	XP_003706729	4.52734e-65	96	236498	119	115
contig7249	nodal modulator 2	889	gi|307183599|gb|EFN70331.1|Nodal modulator 2 [Camponotus floridanus]	EFN70331	4.62543e-65	76	167548	123	94
contig3482	protein ect2-like	595	gi|340727322|ref|XP_003401995.1|PREDICTED: protein ECT2-like [Bombus terrestris]	XP_003401995	4.79201e-65	75	238424	204	153
contig4048	orm1-like protein 1	621	gi|157123030|ref|XP_001659991.1|ordml, arthropod [Aedes aegypti] >gi|157131515|ref|XP_001662267.1| ordml, arthropod [Aedes aegypti] >gi|108871495|gb|EAT35720.1| AAEL012130-PB [Aedes aegypti] >gi|108874551|gb|EAT38776.1| AAEL009363-PA [Aedes aegypti]	XP_001659991	5.5484e-65	81	218394	151	123
contig2614	vacuolar protein sorting-associated protein 4b	695	gi|322780444|gb|EFZ09932.1|hypothetical protein SINV_11517 [Solenopsis invicta]	EFZ09932	6.64016e-65	88	231106	137	121
contig1691	transcription elongation factor b polypeptide 1	1565	gi|357622963|gb|EHJ74303.1|transcription elongation factor B polypeptide 1 [Danaus plexippus]	EHJ74303	6.71792e-65	94	231106	119	112
contig3940	riboflavin transporter 2-a-like	868	gi|340714411|ref|XP_003395722.1|PREDICTED: riboflavin transporter 2-A-like [Bombus terrestris]	XP_003395722	7.26568e-65	70	233032	233	165
contig2231	protein bud31 homolog	435	gi|242008899|ref|XP_002425233.1|protein G10, putative [Pediculus humanus corporis] >gi|212508967|gb|EEB12495.1| protein G10, putative [Pediculus humanus corporis]	XP_002425233	8.70093e-65	99	217624	108	107
contig4638	eukaryotic translation initiation factor 3 subunit k	427	gi|307172920|gb|EFN64087.1|Eukaryotic translation initiation factor 3 subunit K [Camponotus floridanus]	EFN64087	8.76208e-65	84	219935	138	116
contig2598	prominin-like protein	1195	gi|345486868|ref|XP_003425573.1|PREDICTED: prominin-like protein-like isoform 3 [Nasonia vitripennis]	XP_003425573	9.03603e-65	65	246128	253	166
contig1762	serine threonine-protein kinase endoribonuclease ire1-like	862	gi|383848372|ref|XP_003699825.1|PREDICTED: serine/threonine-protein kinase/endoribonuclease IRE1-like [Megachile rotundata]	XP_003699825	9.08451e-65	71	241891	211	150
contig5241	hypoxia-inducible factor 1 alpha	526	gi|397133607|gb|AFO10122.1|hypoxia-inducible factor 1 alpha, partial [Locusta migratoria]	AFO10122	9.39214e-65	98	230335	175	172
contig7080	adenylosuccinate synthetase-like	412	gi|380028294|ref|XP_003697841.1|PREDICTED: adenylosuccinate synthetase-like [Apis florea]	XP_003697841	9.42614e-65	88	226868	135	119
contig2438	cap-specific mrna (nucleoside-2 -o-)-methyltransferase 1-like	776	gi|321463616|gb|EFX74631.1|hypothetical protein DAPPUDRAFT_307206 [Daphnia pulex]	EFX74631	1.06477e-64	65	154836	167	110
contig3499	phosphoglycerate kinase	478	gi|345479324|ref|XP_001606843.2|PREDICTED: phosphoglycerate kinase-like [Nasonia vitripennis]	XP_001606843	1.24308e-64	86	228024	145	125
contig2545	atp subunit isoform a	716	gi|198458573|ref|XP_002136158.1|GA22433 [Drosophila pseudoobscura pseudoobscura] >gi|198142394|gb|EDY71151.1| GA22433 [Drosophila pseudoobscura pseudoobscura]	XP_002136158	1.24373e-64	76	222246	176	134
contig2512	transport and golgi organization isoform a	1568	gi|242014388|ref|XP_002427873.1|conserved hypothetical protein [Pediculus humanus corporis] >gi|212512342|gb|EEB15135.1| conserved hypothetical protein [Pediculus humanus corporis]	XP_002427873	1.38511e-64	64	251906	378	243
contig1130	39s ribosomal protein mitochondrial-like	657	gi|383849354|ref|XP_003700310.1|PREDICTED: 39S ribosomal protein L28, mitochondrial-like [Megachile rotundata]	XP_003700310	1.60149e-64	77	224557	177	137
contig4621	periodic tryptophan protein 1 homolog	545	gi|225714352|gb|ACO13022.1|Periodic tryptophan protein 1 homolog [Lepeophtheirus salmonis]	ACO13022	1.61494e-64	74	229.95	179	134
contig1253	mitochondrial ribosomal protein l39	757	gi|193652458|ref|XP_001949601.1|PREDICTED: 39S ribosomal protein L39, mitochondrial-like [Acyrthosiphon pisum]	XP_001949601	1.61525e-64	71	228024	197	140
contig7453	u5 small nuclear ribonucleoprotein 200 kda helicase	485	gi|170055165|ref|XP_001863460.1|pre-mRNA-splicing helicase BRR2 [Culex quinquefasciatus] >gi|167875204|gb|EDS38587.1| pre-mRNA-splicing helicase BRR2 [Culex quinquefasciatus]	XP_001863460	1.63899e-64	95	203756	102	97
contig2766	lipoamide acyltransferase component of branched-chain alpha-keto acid dehydrogenase mitochondrial	1243	gi|348586509|ref|XP_003479011.1|PREDICTED: lipoamide acyltransferase component of branched-chain alpha-keto acid dehydrogenase complex, mitochondrial-like [Cavia porcellus]	XP_003479011	1.74289e-64	57	237654	285	164
contig5724	arginine-glutamic acid dipeptide repeats protein	462	gi|340724938|ref|XP_003400835.1|PREDICTED: hypothetical protein LOC100643422 isoform 2 [Bombus terrestris]	XP_003400835	1.86429e-64	84	237654	143	121
contig7996	protein dj-1	477	gi|242014028|ref|XP_002427700.1|protein DJ-1, putative [Pediculus humanus corporis] >gi|212512135|gb|EEB14962.1| protein DJ-1, putative [Pediculus humanus corporis]	XP_002427700	1.92711e-64	79	219.55	157	125
contig3933	venom carboxylesterase-6-like	1579	gi|254029366|gb|ACT53736.1|juvenile hormone esterase-like protein Est1 [Reticulitermes flavipes]	ACT53736	2.0326e-64	49	239965	480	237
contig2672	kn motif and ankyrin repeat domain-containing protein 1	779	gi|328794228|ref|XP_623326.2|PREDICTED: KN motif and ankyrin repeat domain-containing protein 1-like, partial [Apis mellifera]	XP_623326	2.2946e-64	79	223016	163	129
contig3540	selenophosphate synthetase 1	775	gi|395511231|ref|XP_003759864.1|PREDICTED: selenide, water dikinase 2-like, partial [Sarcophilus harrisii]	XP_003759864	2.48581e-64	79	228024	173	137
contig1930	tetraspanin isoform b	1293	gi|158287214|ref|XP_309308.4|AGAP011342-PA [Anopheles gambiae str. PEST] >gi|157019543|gb|EAA05254.4| AGAP011342-PA [Anopheles gambiae str. PEST]	XP_309308	2.68816e-64	72	229.95	233	170
contig7663	zinc finger rna-binding protein	539	gi|242016214|ref|XP_002428724.1|zinc finger protein RNA binding protein, putative [Pediculus humanus corporis] >gi|212513409|gb|EEB15986.1| zinc finger protein RNA binding protein, putative [Pediculus humanus corporis]	XP_002428724	3.33393e-64	80	235343	163	131
contig5202	oligopeptidase a	677	gi|312379604|gb|EFR25825.1|hypothetical protein AND_08495 [Anopheles darlingi]	EFR25825	3.45083e-64	67	235728	224	152
contig3890	signal recognition particle 19 kda protein	562	gi|149689198|gb|ABR27967.1|signal recognition particle [Triatoma infestans]	ABR27967	3.8555e-64	89	215312	126	113
contig944	pre-mrna-processing-splicing factor 8-like	417	gi|242012963|ref|XP_002427193.1|pre-mRNA-processing-splicing factor, putative [Pediculus humanus corporis] >gi|212511480|gb|EEB14455.1| pre-mRNA-processing-splicing factor, putative [Pediculus humanus corporis]	XP_002427193	4.20104e-64	98	164851	79	78
contig3432	actin-related protein 10-like	871	gi|157133347|ref|XP_001656213.1|actin 3 isoform, putative [Aedes aegypti] >gi|108881550|gb|EAT45775.1| AAEL002953-PA [Aedes aegypti]	XP_001656213	4.44663e-64	75	144436	123	93
contig5003	ccr4-associated factor	737	gi|340715045|ref|XP_003396031.1|PREDICTED: CCR4-NOT transcription complex subunit 7-like [Bombus terrestris]	XP_003396031	5.02148e-64	73	225328	171	126
contig5325	probable multidrug resistance-associated protein lethal 03659-like	685	gi|91082383|ref|XP_968748.1|PREDICTED: similar to AGAP006427-PA [Tribolium castaneum] >gi|270007500|gb|EFA03948.1| hypothetical protein TcasGA2_TC014092 [Tribolium castaneum]	XP_968748	5.053e-64	81	144436	96	78
contig7693	eph receptor tyrosine kinase	349	gi|380030892|ref|XP_003699073.1|PREDICTED: ephrin type-B receptor 2-like, partial [Apis florea]	XP_003699073	5.20661e-64	97	220705	114	111
contig3219	clip-associating protein 1-like isoform 3	852	gi|321456860|gb|EFX67958.1|hypothetical protein DAPPUDRAFT_330564 [Daphnia pulex]	EFX67958	5.49939e-64	73	241121	223	164
contig8120	arf-gap domain and fg repeats-containing protein 2-like	532	gi|340717988|ref|XP_003397455.1|PREDICTED: arf-GAP domain and FG repeats-containing protein 2-like [Bombus terrestris]	XP_003397455	6.58537e-64	90	225713	131	118
contig902	3 (2 ) -bisphosphate nucleotidase 1-like	1010	gi|242017257|ref|XP_002429108.1|inositol monophosphatase family domain containing protein [Pediculus humanus corporis] >gi|212513972|gb|EEB16370.1| inositol monophosphatase family domain containing protein [Pediculus humanus corporis]	XP_002429108	6.88441e-64	86	125946	79	68
contig5705	atp-dependent rna helicase me31b-like	657	gi|242014232|ref|XP_002427795.1|DEAD box ATP-dependent RNA helicase, putative [Pediculus humanus corporis] >gi|212512264|gb|EEB15057.1| DEAD box ATP-dependent RNA helicase, putative [Pediculus humanus corporis]	XP_002427795	7.01226e-64	95	153.68	80	76
contig4427	thioredoxin family trp26	418	gi|91083701|ref|XP_969551.1|PREDICTED: similar to AGAP010237-PA [Tribolium castaneum] >gi|270006812|gb|EFA03260.1| hypothetical protein TcasGA2_TC013194 [Tribolium castaneum]	XP_969551	7.57993e-64	87	217238	131	115
contig3280	u3 small nucleolar rna-associated protein 18 homolog	1152	gi|91077944|ref|XP_966624.1|PREDICTED: similar to U3 small nucleolar RNA-associated protein 18 homolog (WD repeat protein l(2)k07824) [Tribolium castaneum] >gi|270001438|gb|EEZ97885.1| hypothetical protein TcasGA2_TC000267 [Tribolium castaneum]	XP_966624	7.64673e-64	64	235343	266	172
contig2404	isoform a	472	gi|91075932|ref|XP_967392.1|PREDICTED: similar to GA10732-PA [Tribolium castaneum]	XP_967392	7.93209e-64	82	228024	156	128
contig6730	casein kinase ii subunit beta	468	gi|307210165|gb|EFN86838.1|Casein kinase II subunit beta [Harpegnathos saltator]	EFN86838	8.55416e-64	98	170629	82	81
contig6225	isoform f	535	gi|91080281|ref|XP_973845.1|PREDICTED: similar to ubiquitin-protein ligase [Tribolium castaneum] >gi|270005699|gb|EFA02147.1| hypothetical protein TcasGA2_TC007799 [Tribolium castaneum]	XP_973845	1.00506e-63	81	234187	158	128
contig567	membrane-associated progesterone receptor component 2-like	2303	gi|91081249|ref|XP_975650.1|PREDICTED: similar to AGAP000767-PA [Tribolium castaneum] >gi|270006068|gb|EFA02516.1| hypothetical protein TcasGA2_TC008221 [Tribolium castaneum]	XP_975650	1.03152e-63	84	234572	182	153
contig5069	solute carrier family 12 member 8-like	831	gi|383857074|ref|XP_003704031.1|PREDICTED: solute carrier family 12 member 8-like [Megachile rotundata]	XP_003704031	1.11792e-63	70	205297	191	134
contig3574	band -like protein 5-like	490	gi|328719285|ref|XP_003246718.1|PREDICTED: band 4.1-like protein 5-like [Acyrthosiphon pisum]	XP_003246718	1.17064e-63	89	231491	137	123
contig3649	osteoclast-stimulating factor 1	571	gi|383859365|ref|XP_003705165.1|PREDICTED: vesicle transport protein USE1-like [Megachile rotundata]	XP_003705165	1.35068e-63	84	226098	145	122
contig3801	innexin 3	955	gi|189241335|ref|XP_001809545.1|PREDICTED: similar to AGAP004510-PA [Tribolium castaneum] >gi|270013143|gb|EFA09591.1| hypothetical protein TcasGA2_TC011709 [Tribolium castaneum]	XP_001809545	1.41836e-63	80	229565	172	138
contig1551	alpha-( )-fucosyltransferase	1154	gi|195133212|ref|XP_002011033.1|GI16320 [Drosophila mojavensis] >gi|193907008|gb|EDW05875.1| GI16320 [Drosophila mojavensis]	XP_002011033	1.53016e-63	66	237654	274	181
contig4807	vacuolar atp synthase subunit f	677	gi|114052036|ref|NP_001040448.1|vacuolar ATP synthase subunit F [Bombyx mori] >gi|95102930|gb|ABF51406.1| vacuolar ATP synthase subunit F [Bombyx mori]	NP_001040448	1.57755e-63	95	216853	122	117
contig7715	gtp-binding protein 5	454	gi|91084027|ref|XP_966382.1|PREDICTED: similar to Putative GTP-binding protein 5 [Tribolium castaneum] >gi|270008002|gb|EFA04450.1| hypothetical protein TcasGA2_TC014754 [Tribolium castaneum]	XP_966382	1.61742e-63	85	222246	150	128
contig7505	membrane-associated guanylate ww and pdz domain-containing protein 1-like	426	gi|328792250|ref|XP_393571.4|PREDICTED: membrane-associated guanylate kinase, WW and PDZ domain-containing protein 1 [Apis mellifera]	XP_393571	1.67947e-63	89	232261	141	126
contig3008	tyrosine-protein phosphatase non-receptor type 4	547	gi|380019251|ref|XP_003693524.1|PREDICTED: tyrosine-protein phosphatase non-receptor type 4 [Apis florea]	XP_003693524	1.76966e-63	91	126331	71	65
contig3142	star-related lipid transfer protein 3-like	904	gi|91087715|ref|XP_974514.1|PREDICTED: similar to putative cholesterol transporter BmStart1 [Tribolium castaneum]	XP_974514	1.86541e-63	62	139043	154	97
contig6406	vacuolar protein sorting-associated protein 41 homolog	467	gi|91084565|ref|XP_973665.1|PREDICTED: similar to light protein [Tribolium castaneum] >gi|270008656|gb|EFA05104.1| hypothetical protein TcasGA2_TC015204 [Tribolium castaneum]	XP_973665	2.37846e-63	84	231491	153	129
contig337	zinc finger protein on ecdysone puffs	1728	gi|328776079|ref|XP_392109.3|PREDICTED: hypothetical protein LOC408565 [Apis mellifera]	XP_392109	2.59157e-63	52	245743	410	216
contig3812	juvenile hormone diol kinase	1113	gi|170039181|ref|XP_001847423.1|conserved hypothetical protein [Culex quinquefasciatus] >gi|167862773|gb|EDS26156.1| conserved hypothetical protein [Culex quinquefasciatus]	XP_001847423	2.68342e-63	74	223787	185	138
contig4158	btb poz domain-containing protein kctd9-like	576	gi|321478158|gb|EFX89116.1|hypothetical protein DAPPUDRAFT_191018 [Daphnia pulex]	EFX89116	2.74276e-63	78	159458	122	96
contig1417	neuropathy target esterase sws-like	478	gi|242020142|ref|XP_002430515.1|predicted protein [Pediculus humanus corporis] >gi|212515672|gb|EEB17777.1| predicted protein [Pediculus humanus corporis]	XP_002430515	2.77257e-63	85	233032	144	123
contig2300	oligosaccharyl transferase	1264	gi|157132109|ref|XP_001662467.1|oligosaccharyl transferase [Aedes aegypti] >gi|108881752|gb|EAT45977.1| AAEL002804-PA [Aedes aegypti]	XP_001662467	2.97588e-63	97	241121	134	130
contig4146	troponin c	586	gi|58585256|ref|NP_001011654.1|troponin C type IIb [Apis mellifera] >gi|38639841|tpg|DAA01877.1| TPA_inf: troponin C type IIb [Apis mellifera]	NP_001011654	3.20565e-63	89	216083	146	131
contig5296	nucleolar protein 56-like	543	gi|345496179|ref|XP_001603746.2|PREDICTED: nucleolar protein 56-like [Nasonia vitripennis]	XP_001603746	3.60118e-63	88	226098	142	125
contig4469	importin (ran-binding protein)	596	gi|380016922|ref|XP_003692417.1|PREDICTED: exportin-2-like [Apis florea]	XP_003692417	4.4193e-63	93	230335	132	123
contig6202	sugar transporter	832	gi|157125931|ref|XP_001654453.1|sugar transporter [Aedes aegypti] >gi|108873463|gb|EAT37688.1| AAEL010348-PA [Aedes aegypti]	XP_001654453	4.59315e-63	64	159073	185	119
contig3362	metallo-beta-lactamase domain-containing protein 1-like	769	gi|357628822|gb|EHJ77997.1|hypothetical protein KGM_17388 [Danaus plexippus]	EHJ77997	5.42647e-63	82	218394	162	133
contig4831	ga12234	1317	gi|157115368|ref|XP_001652575.1|paramyosin, putative [Aedes aegypti] >gi|108876947|gb|EAT41172.1| AAEL007151-PB [Aedes aegypti]	XP_001652575	7.73293e-63	78	133265	165	129
contig3967	coiled-coil domain-containing protein 6-like	366	gi|307214465|gb|EFN89502.1|Coiled-coil domain-containing protein 6 [Harpegnathos saltator]	EFN89502	9.96809e-63	94	220705	122	115
contig2351	protein i m not dead yet-like	1079	gi|158286367|ref|XP_308709.4|AGAP007055-PA [Anopheles gambiae str. PEST] >gi|157020435|gb|EAA03999.4| AGAP007055-PA [Anopheles gambiae str. PEST]	XP_308709	1.39135e-62	66	192971	220	146
contig3076	basic leucine zipper nuclear factor	863	gi|156548998|ref|XP_001607286.1|PREDICTED: golgin-45-like [Nasonia vitripennis]	XP_001607286	1.44252e-62	72	227254	240	173
contig7318	e3 ubiquitin-protein ligase synoviolin	414	gi|242017237|ref|XP_002429098.1|synoviolin, putative [Pediculus humanus corporis] >gi|212513962|gb|EEB16360.1| synoviolin, putative [Pediculus humanus corporis]	XP_002429098	1.50855e-62	88	225328	138	122
contig6263	leucine-zipper-like transcription regulator 1	482	gi|380015008|ref|XP_003691504.1|PREDICTED: LOW QUALITY PROTEIN: leucine-zipper-like transcriptional regulator 1-like [Apis florea]	XP_003691504	1.51475e-62	87	228794	141	124
contig5593	sulfide quinone reductase	671	gi|321464504|gb|EFX75511.1|hypothetical protein DAPPUDRAFT_306714 [Daphnia pulex]	EFX75511	1.78951e-62	72	224557	204	147
contig2854	testis seletal muscle dual specificty phosphatase	1164	gi|158296918|ref|XP_317242.4|AGAP008228-PA [Anopheles gambiae str. PEST] >gi|157014943|gb|EAA12467.5| AGAP008228-PA [Anopheles gambiae str. PEST]	XP_317242	1.88142e-62	70	223016	210	147
contig7527	organic cation transporter protein	550	gi|195444372|ref|XP_002069836.1|GK11735 [Drosophila willistoni] >gi|194165921|gb|EDW80822.1| GK11735 [Drosophila willistoni]	XP_002069836	1.92833e-62	87	225713	145	127
contig6352	spectrin beta chain	561	gi|307171297|gb|EFN63222.1|Spectrin beta chain [Camponotus floridanus]	EFN63222	2.06425e-62	88	234572	140	124
contig2731	conserved oligomeric golgi complex subunit 4-like	732	gi|66509983|ref|XP_394599.2|PREDICTED: conserved oligomeric Golgi complex subunit 4-like [Apis mellifera]	XP_394599	2.08993e-62	82	231491	171	141
contig7113	aldose 1-epimerase	658	gi|242014967|ref|XP_002428150.1|aldose 1-epimerase, putative [Pediculus humanus corporis] >gi|212512693|gb|EEB15412.1| aldose 1-epimerase, putative [Pediculus humanus corporis]	XP_002428150	2.17315e-62	69	225713	203	141
contig8020	gtpase-activating protein and vps9 domain-containing protein 1	478	gi|307196597|gb|EFN78103.1|GTPase-activating protein and VPS9 domain-containing protein 1 [Harpegnathos saltator]	EFN78103	2.31748e-62	85	232261	159	136
contig5352	lipase member h-like	782	gi|157114833|ref|XP_001652444.1|lipase [Aedes aegypti] >gi|108877150|gb|EAT41375.1| AAEL006974-PA [Aedes aegypti]	XP_001652444	2.57354e-62	59	219935	239	143
contig3581	mitogen-activated protein-binding protein-interacting protein	406	gi|340720795|ref|XP_003398815.1|PREDICTED: ragulator complex protein LAMTOR2-like [Bombus terrestris] >gi|350398083|ref|XP_003485082.1| PREDICTED: ragulator complex protein LAMTOR2-like [Bombus impatiens]	XP_003398815	2.62892e-62	93	210305	116	108
contig3386	upf0636 protein c4orf41 homolog	737	gi|345481921|ref|XP_001606110.2|PREDICTED: UPF0636 protein C4orf41 homolog [Nasonia vitripennis]	XP_001606110	2.64481e-62	72	174096	177	129
contig4648	zinc finger protein zpr1-like	395	gi|340717522|ref|XP_003397230.1|PREDICTED: zinc finger protein ZPR1-like [Bombus terrestris]	XP_003397230	2.71311e-62	92	220.32	131	121
contig4667	myosin-rhogap myr	1585	gi|332022806|gb|EGI63079.1|Myosin-IXa [Acromyrmex echinatior]	EGI63079	2.9649e-62	85	244588	168	143
contig142	udp-galactose transporter	949	gi|156552906|ref|XP_001601459.1|PREDICTED: adenosine 3'-phospho 5'-phosphosulfate transporter 2-like [Nasonia vitripennis]	XP_001601459	3.45029e-62	85	224942	155	133
contig3062	cullin-1-like isoform 1	616	gi|332030757|gb|EGI70433.1|Cullin-1 [Acromyrmex echinatior]	EGI70433	3.45194e-62	88	229.18	131	116
contig6120	phd finger transcription factor	655	gi|340716667|ref|XP_003396817.1|PREDICTED: hypothetical protein LOC100645596 [Bombus terrestris]	XP_003396817	3.58285e-62	87	234958	139	122
contig670	40s ribosomal protein s20	507	gi|50344510|emb|CAH04341.1|S20e ribosomal protein [Dascillus cervinus]	CAH04341	3.77355e-62	93	211075	119	111
contig3927	protein furry-like	542	gi|307202406|gb|EFN81826.1|Protein furry-like protein-like [Harpegnathos saltator]	EFN81826	3.91216e-62	83	226483	156	130
contig2877	structural maintenance of chromosomes protein 1a	482	gi|242019635|ref|XP_002430265.1|structural maintenance of chromosomes smc1, putative [Pediculus humanus corporis] >gi|212515372|gb|EEB17527.1| structural maintenance of chromosomes smc1, putative [Pediculus humanus corporis]	XP_002430265	3.94736e-62	90	230.72	155	141
contig7576	glycerol kinase 3-like	456	gi|242019464|ref|XP_002430181.1|glycerol kinase, putative [Pediculus humanus corporis] >gi|212515272|gb|EEB17443.1| glycerol kinase, putative [Pediculus humanus corporis]	XP_002430181	3.97089e-62	86	223402	152	132
contig3566	solute carrier family 12 member 8-like	424	gi|307195786|gb|EFN77600.1|Solute carrier family 12 member 8 [Harpegnathos saltator]	EFN77600	4.34398e-62	87	224942	137	120
contig7046	hypothetical protein Phum_PHUM513150 [Pediculus humanus corporis]	1051	gi|242021395|ref|XP_002431130.1|hypothetical protein Phum_PHUM513150 [Pediculus humanus corporis] >gi|212516379|gb|EEB18392.1| hypothetical protein Phum_PHUM513150 [Pediculus humanus corporis]	XP_002431130	4.43857e-62	83	223016	168	140
contig6974	dna repair protein rad50	934	gi|291229744|ref|XP_002734833.1|PREDICTED: DNA repair protein RAD50-like [Saccoglossus kowalevskii]	XP_002734833	4.4991e-62	67	223402	247	167
contig5462	upf0172 protein cg3501-like	803	gi|242012237|ref|XP_002426840.1|conserved hypothetical protein [Pediculus humanus corporis] >gi|212511053|gb|EEB14102.1| conserved hypothetical protein [Pediculus humanus corporis]	XP_002426840	4.65158e-62	70	217624	197	138
contig2419	peroxisomal membrane protein pmp22	913	gi|91090900|ref|XP_973581.1|PREDICTED: similar to peroxisomal membrane protein PMP22 [Tribolium castaneum] >gi|270013225|gb|EFA09673.1| hypothetical protein TcasGA2_TC011801 [Tribolium castaneum]	XP_973581	5.99224e-62	74	218009	184	137
contig1256	tryptophanyl-trna cytoplasmic	476	gi|2982724|dbj|BAA25288.1|tryptophan-tRNA synthetase [Cavia porcellus]	BAA25288	6.08817e-62	84	216468	138	117
contig6037	pyruvate dehydrogenase	559	gi|350424173|ref|XP_003493711.1|PREDICTED: probable pyruvate dehydrogenase E1 component subunit alpha, mitochondrial-like isoform 1 [Bombus impatiens]	XP_003493711	6.69971e-62	84	220.32	139	117
contig4598	myosin light chain alkali-like	855	gi|91077258|ref|XP_976209.1|PREDICTED: similar to myosin 1 light chain isoform 2 [Tribolium castaneum]	XP_976209	6.96163e-62	93	216853	150	140
contig6501	ubiquitin-conjugating enzyme e2-230k	449	gi|242013676|ref|XP_002427528.1|ubiquitin-conjugating enzyme E2-230k, putative [Pediculus humanus corporis] >gi|212511930|gb|EEB14790.1| ubiquitin-conjugating enzyme E2-230k, putative [Pediculus humanus corporis]	XP_002427528	7.04852e-62	86	229.95	149	129
contig4164	iron-sulfur cluster assembly 1-like mitochondrial	634	gi|156537934|ref|XP_001608294.1|PREDICTED: iron-sulfur cluster assembly 1 homolog, mitochondrial-like isoform 1 [Nasonia vitripennis]	XP_001608294	7.19503e-62	92	212616	125	116
contig2059	ubiquitin-like-conjugating enzyme atg3-like	775	gi|307213386|gb|EFN88822.1|Autophagy-related protein 3 [Harpegnathos saltator]	EFN88822	8.02935e-62	91	220.32	130	119
contig6162	e3 ubiquitin-protein ligase ring2-a-like	467	gi|350425025|ref|XP_003493989.1|PREDICTED: E3 ubiquitin-protein ligase RING2-A-like [Bombus impatiens]	XP_003493989	8.73026e-62	84	218009	147	124
contig4545	solute carrier family 25 member 44-like	853	gi|383858577|ref|XP_003704777.1|PREDICTED: solute carrier family 25 member 44-like [Megachile rotundata]	XP_003704777	9.28649e-62	80	221476	167	134
contig6595	calcium-independent phospholipase a2-gamma-like	1272	gi|345487100|ref|XP_001601278.2|PREDICTED: calcium-independent phospholipase A2-gamma-like [Nasonia vitripennis]	XP_001601278	1.12181e-61	57	168318	269	155
contig4380	protein fam91a1	957	gi|355735423|gb|AES11662.1|hypothetical protein [Mustela putorius furo]	AES11662	1.15061e-61	80	226483	158	127
contig6307	g protein pathway suppressor 1	532	gi|242019643|ref|XP_002430269.1|COP9 signalosome complex subunit, putative [Pediculus humanus corporis] >gi|212515376|gb|EEB17531.1| COP9 signalosome complex subunit, putative [Pediculus humanus corporis]	XP_002430269	1.1927e-61	85	218779	163	140
contig1083	selenoprotein t	709	gi|156544189|ref|XP_001606559.1|PREDICTED: selT-like protein-like [Nasonia vitripennis]	XP_001606559	1.43546e-61	72	214927	179	130
contig7140	microtubule-actin cross-linking factor 1-like	378	gi|383850429|ref|XP_003700798.1|PREDICTED: LOW QUALITY PROTEIN: microtubule-actin cross-linking factor 1-like [Megachile rotundata]	XP_003700798	1.56434e-61	93	229565	125	117
contig845	protein maelstrom homolog	1833	gi|242013043|ref|XP_002427229.1|conserved hypothetical protein [Pediculus humanus corporis] >gi|212511537|gb|EEB14491.1| conserved hypothetical protein [Pediculus humanus corporis]	XP_002427229	1.61019e-61	57	234187	343	196
contig3983	galactosylgalactosylxylosylprotein 3-beta-glucuronosyltransferase p	428	gi|307196925|gb|EFN78312.1|Galactosylgalactosylxylosylprotein 3-beta-glucuronosyltransferase P [Harpegnathos saltator]	EFN78312	1.64674e-61	83	218394	140	117
contig4211	mrna turnover protein 4 homolog	519	gi|380017734|ref|XP_003692802.1|PREDICTED: mRNA turnover protein 4 homolog [Apis florea]	XP_003692802	1.68644e-61	81	213772	143	116
contig5285	leptin receptor overlapping transcript-like 1-like	784	gi|307174121|gb|EFN64779.1|Leptin receptor overlapping transcript-like 1 [Camponotus floridanus]	EFN64779	1.72444e-61	90	213386	128	116
contig6990	unconventional myosin-ixb-like	454	gi|307171387|gb|EFN63268.1|Myosin-I heavy chain [Camponotus floridanus]	EFN63268	1.82805e-61	93	159844	100	93
contig1895	60s ribosomal protein l34-like	412	gi|307195690|gb|EFN77532.1|60S ribosomal protein L34 [Harpegnathos saltator]	EFN77532	1.8384e-61	97	205297	109	106
contig7081	dnaj homolog subfamily c member 22-like	644	gi|328713027|ref|XP_001945892.2|PREDICTED: dnaJ homolog subfamily C member 22-like [Acyrthosiphon pisum]	XP_001945892	1.95327e-61	69	220.32	195	136
contig5898	cad87_drome ame: full=cadherin-87a flags: precursor	458	gi|307178971|gb|EFN67487.1|Cadherin-87A [Camponotus floridanus]	EFN67487	2.05476e-61	87	229565	149	131
contig3868	comm domain-containing protein 4	957	gi|33521513|gb|AAQ20037.1|hypothetical protein FLJ20452 [Branchiostoma belcheri tsingtauense]	AAQ20037	2.56124e-61	71	217624	200	143
contig6867	pre-mrna-processing-splicing factor 8-like	427	gi|344235340|gb|EGV91443.1|Pre-mRNA-processing-splicing factor 8 [Cricetulus griseus]	EGV91443	2.60925e-61	96	214542	126	121
contig4442	retrovirus-related pol polyprotein from transposon tnt 1-94	965	gi|339259278|ref|XP_003368986.1|retrovirus-related Pol polyprotein from transposon TNT 1-94 [Trichinella spiralis] >gi|316963168|gb|EFV48939.1| retrovirus-related Pol polyprotein from transposon TNT 1-94 [Trichinella spiralis]	XP_003368986	2.72113e-61	73	228794	182	133
contig590	ran-binding protein 9	814	gi|242015522|ref|XP_002428402.1|Ran-binding protein, putative [Pediculus humanus corporis] >gi|212513014|gb|EEB15664.1| Ran-binding protein, putative [Pediculus humanus corporis]	XP_002428402	2.90668e-61	92	226868	127	118
contig6549	histone -like	426	gi|307206451|gb|EFN84489.1|Histone H2A.V [Harpegnathos saltator]	EFN84489	3.18882e-61	100	207994	103	103
contig4308	sideroflexin 1	476	gi|241848462|ref|XP_002415643.1|sideroflexin 1,2,3, putative [Ixodes scapularis] >gi|215509857|gb|EEC19310.1| sideroflexin 1,2,3, putative [Ixodes scapularis]	XP_002415643	3.81029e-61	78	214927	153	120
contig3351	rna-binding protein 38-like	978	gi|157136268|ref|XP_001656804.1|hypothetical protein AaeL_AAEL003407 [Aedes aegypti] >gi|108881072|gb|EAT45297.1| AAEL003407-PA [Aedes aegypti]	XP_001656804	4.70195e-61	93	214927	117	109
contig4591	glycoprotein 3-alpha-l-fucosyltransferase a-like	621	gi|156555087|ref|XP_001604314.1|PREDICTED: galactoside 3(4)-L-fucosyltransferase-like [Nasonia vitripennis]	XP_001604314	4.70414e-61	78	220.32	159	125
contig4492	dihydrolipoyl mitochondrial	541	gi|345496470|ref|XP_001602610.2|PREDICTED: dihydrolipoyl dehydrogenase, mitochondrial-like [Nasonia vitripennis]	XP_001602610	5.92101e-61	84	220.32	152	129
contig1643	unc93-like	1404	gi|156547345|ref|XP_001602619.1|PREDICTED: UNC93-like protein-like isoform 1 [Nasonia vitripennis] >gi|345484362|ref|XP_003425014.1| PREDICTED: UNC93-like protein-like isoform 2 [Nasonia vitripennis]	XP_001602619	6.15589e-61	67	232261	257	174
contig6752	androgen induced inhibitor of proliferation pds5	476	gi|340717140|ref|XP_003397045.1|PREDICTED: sister chromatid cohesion protein PDS5 homolog B-A-like [Bombus terrestris] >gi|350416427|ref|XP_003490946.1| PREDICTED: sister chromatid cohesion protein PDS5 homolog B-A-like isoform 2 [Bombus impatiens]	XP_003397045	6.43184e-61	85	227254	157	134
contig3002	phosphoenolpyruvate carboxykinase	667	gi|260797972|ref|XP_002593974.1|hypothetical protein BRAFLDRAFT_68589 [Branchiostoma floridae] >gi|229279207|gb|EEN49985.1| hypothetical protein BRAFLDRAFT_68589 [Branchiostoma floridae]	XP_002593974	6.52698e-61	83	224557	146	122
contig6952	6-phosphofructo-2-kinase fructose- -bisphosphatase short form	607	gi|270013394|gb|EFA09842.1|hypothetical protein TcasGA2_TC011990 [Tribolium castaneum]	EFA09842	6.74468e-61	96	150984	78	75
contig7697	membrane-associated protein hem-like	580	gi|340725220|ref|XP_003400971.1|PREDICTED: membrane-associated protein Hem-like [Bombus terrestris]	XP_003400971	7.3339e-61	89	225328	133	119
contig1479	alpha-tocopherol transfer	1082	gi|380013460|ref|XP_003690774.1|PREDICTED: alpha-tocopherol transfer protein-like [Apis florea]	XP_003690774	8.45364e-61	59	222246	286	171
contig4123	60s ribosomal protein l31	738	gi|70909845|emb|CAJ17409.1|ribosomal protein L31e [Curculio glandium]	CAJ17409	9.10161e-61	95	210.69	124	119
contig8032	upf0553 protein c9orf64-like protein	486	gi|157109019|ref|XP_001650487.1|hypothetical protein AaeL_AAEL005203 [Aedes aegypti] >gi|108879139|gb|EAT43364.1| AAEL005203-PA [Aedes aegypti]	XP_001650487	1.19196e-60	77	214927	163	127
contig2769	elongator complex protein 3-like	318	gi|390340252|ref|XP_001198340.2|PREDICTED: elongator complex protein 3-like [Strongylocentrotus purpuratus]	XP_001198340	1.27113e-60	97	220.32	106	103
contig1148	accessory gland protein	655	gi|108742326|gb|ABG01799.1|putative accessory gland protein [Gryllus firmus]	ABG01799	1.37225e-60	83	212231	186	155
contig2973	serine threonine-protein kinase srpk1	443	gi|383853273|ref|XP_003702147.1|PREDICTED: SRSF protein kinase 3-like [Megachile rotundata]	XP_003702147	1.39745e-60	93	197593	103	96
contig5926	isoform a	470	gi|307189064|gb|EFN73551.1|hypothetical protein EAG_11362 [Camponotus floridanus]	EFN73551	1.4248e-60	81	218009	158	129
contig3407	methyltransferase-like protein 13-like	525	gi|383852918|ref|XP_003701972.1|PREDICTED: methyltransferase-like protein 13-like [Megachile rotundata]	XP_003701972	1.7629e-60	82	219.55	150	123
contig2563	tetraspanin 97e	668	gi|189234120|ref|XP_968578.2|PREDICTED: similar to tetraspanin 97e [Tribolium castaneum]	XP_968578	1.81056e-60	75	212616	192	145
contig8117	cyclin t	766	gi|307195850|gb|EFN77646.1|Cyclin-T [Harpegnathos saltator]	EFN77646	1.84034e-60	97	207994	94	92
contig1046	chromosome 6 open reading frame isoform	1064	gi|321467345|gb|EFX78336.1|hypothetical protein DAPPUDRAFT_105357 [Daphnia pulex]	EFX78336	2.16283e-60	72	160999	151	109
contig510	n-sulphoglucosamine sulphohydrolase-like	1624	gi|307197882|gb|EFN78981.1|N-sulphoglucosamine sulphohydrolase [Harpegnathos saltator]	EFN78981	2.21638e-60	74	213772	162	121
contig2414	cullin-2-like isoform 1	633	gi|307195646|gb|EFN77488.1|Cullin-2 [Harpegnathos saltator]	EFN77488	2.27458e-60	84	224942	159	134
contig2445	phosphoenolpyruvate carboxykinase	500	gi|91086561|ref|XP_975997.1|PREDICTED: similar to phosphoenolpyruvate carboxykinase isoform 2 [Tribolium castaneum] >gi|270009775|gb|EFA06223.1| hypothetical protein TcasGA2_TC009072 [Tribolium castaneum]	XP_975997	2.47286e-60	78	221.09	153	120
contig5629	px domain-containing protein kinase-like	1376	gi|270009666|gb|EFA06114.1|hypothetical protein TcasGA2_TC008957 [Tribolium castaneum]	EFA06114	2.47787e-60	78	230335	178	140
contig6217	leucine-rich repeat and immunoglobulin-like domain-containing nogo receptor-interacting protein 2-like	747	gi|91081067|ref|XP_975439.1|PREDICTED: similar to AGAP008611-PA [Tribolium castaneum]	XP_975439	2.56972e-60	71	227254	223	159
contig790	nose resistant to fluoxetine protein 6-like	1058	gi|270008858|gb|EFA05306.1|hypothetical protein TcasGA2_TC015464 [Tribolium castaneum]	EFA05306	2.95712e-60	62	166392	183	114
contig1601	amino acid transporter	436	gi|157127446|ref|XP_001654984.1|amino acid transporter [Aedes aegypti] >gi|108882419|gb|EAT46644.1| AAEL002214-PB [Aedes aegypti]	XP_001654984	3.00095e-60	87	217238	143	125
contig4554	protein kr-h2	2364	gi|332024590|gb|EGI64788.1|Protein Kr-h2 [Acromyrmex echinatior]	EGI64788	3.74321e-60	74	139043	129	96
contig2813	calcineurin subunit b type 2-like	921	gi|345496141|ref|XP_001604721.2|PREDICTED: calcineurin subunit B type 2-like isoform 1 [Nasonia vitripennis]	XP_001604721	4.23666e-60	89	138658	83	74
contig7349	signal peptide peptidase	622	gi|242013387|ref|XP_002427389.1|conserved hypothetical protein [Pediculus humanus corporis] >gi|212511763|gb|EEB14651.1| conserved hypothetical protein [Pediculus humanus corporis]	XP_002427389	4.47978e-60	96	154066	84	81
contig1449	nfx1-type zinc finger-containing protein 1-like	1088	gi|328716878|ref|XP_001950343.2|PREDICTED: NFX1-type zinc finger-containing protein 1-like [Acyrthosiphon pisum]	XP_001950343	5.09717e-60	77	176792	136	106
contig873	parcas cg7761-pa	801	gi|270012900|gb|EFA09348.1|hypothetical protein TcasGA2_TC001674 [Tribolium castaneum]	EFA09348	5.37759e-60	86	217624	140	121
contig2282	u1 small nuclear ribonucleoprotein a	703	gi|380024353|ref|XP_003695965.1|PREDICTED: U2 small nuclear ribonucleoprotein B''-like [Apis florea]	XP_003695965	7.01423e-60	98	211846	111	109
contig466	ariadne ubiquitin-conjugating enzyme e2 binding protein	454	gi|345485088|ref|XP_001607592.2|PREDICTED: E3 ubiquitin-protein ligase arih1l-like [Nasonia vitripennis]	XP_001607592	7.62418e-60	92	216468	123	114
contig4008	mediator of rna polymerase ii transcription subunit 11	504	gi|66552919|ref|XP_625097.1|PREDICTED: mediator of RNA polymerase II transcription subunit 11 [Apis mellifera] >gi|380028617|ref|XP_003697991.1| PREDICTED: mediator of RNA polymerase II transcription subunit 11-like [Apis florea]	XP_625097	7.95071e-60	92	204912	110	102
contig3388	nad mitochondrial	866	gi|312385881|gb|EFR30273.1|hypothetical protein AND_00210 [Anopheles darlingi]	EFR30273	8.01445e-60	79	228794	159	127
contig7701	protein kintoun-like	486	gi|383857461|ref|XP_003704223.1|PREDICTED: protein kintoun-like [Megachile rotundata]	XP_003704223	8.67651e-60	80	221861	162	131
contig5688	cell division cycle 5-like protein	468	gi|242018620|ref|XP_002429772.1|cell division control protein, putative [Pediculus humanus corporis] >gi|212514784|gb|EEB17034.1| cell division control protein, putative [Pediculus humanus corporis]	XP_002429772	9.25312e-60	85	221.09	147	126
contig2812	protein dr1-like	702	gi|345492376|ref|XP_003426826.1|PREDICTED: protein Dr1-like [Nasonia vitripennis]	XP_003426826	1.04698e-59	88	209149	158	140
contig1487	soluble nsf attachment protein	348	gi|380015858|ref|XP_003691911.1|PREDICTED: soluble NSF attachment protein-like [Apis florea]	XP_003691911	1.11505e-59	93	208379	115	108
contig4325	ns1 binding protein	518	gi|193618018|ref|XP_001948435.1|PREDICTED: influenza virus NS1A-binding protein-like isoform 1 [Acyrthosiphon pisum] >gi|328721125|ref|XP_003247217.1| PREDICTED: influenza virus NS1A-binding protein-like isoform 2 [Acyrthosiphon pisum]	XP_001948435	1.24005e-59	82	218009	136	112
contig3491	transcription elongation factor spt4-like	393	gi|66513379|ref|XP_624457.1|PREDICTED: transcription elongation factor SPT4 isoform 2 [Apis mellifera] >gi|380030199|ref|XP_003698741.1| PREDICTED: transcription elongation factor SPT4-like [Apis florea]	XP_624457	1.35673e-59	98	202986	103	101
contig4979	dynamin-1-like protein	501	gi|340708894|ref|XP_003393052.1|PREDICTED: dynamin-1-like protein-like [Bombus terrestris]	XP_003393052	1.48472e-59	84	136732	90	76
contig6748	geranylgeranyl transferase type-2 subunit beta	611	gi|242004790|ref|XP_002423260.1|Geranylgeranyl transferase type-2 subunit beta, putative [Pediculus humanus corporis] >gi|212506251|gb|EEB10522.1| Geranylgeranyl transferase type-2 subunit beta, putative [Pediculus humanus corporis]	XP_002423260	1.48921e-59	94	211846	119	112
contig6967	transcription initiation factor tfiid subunit 13	451	gi|345495731|ref|XP_001606443.2|PREDICTED: transcription initiation factor TFIID subunit 13-like [Nasonia vitripennis]	XP_001606443	1.53717e-59	97	203756	108	105
contig7313	organic cation transporter	658	gi|307206532|gb|EFN84558.1|Organic cation transporter protein [Harpegnathos saltator]	EFN84558	1.64802e-59	73	218779	207	152
contig8021	protein bccip homolog	624	gi|380028603|ref|XP_003697984.1|PREDICTED: protein BCCIP homolog [Apis florea]	XP_003697984	1.76198e-59	80	212231	177	143
contig5761	protein toll	859	gi|322796605|gb|EFZ19079.1|hypothetical protein SINV_15463 [Solenopsis invicta]	EFZ19079	1.89089e-59	77	217238	150	116
contig5026	fatty-acid amide hydrolase 2-like	506	gi|383864494|ref|XP_003707713.1|PREDICTED: fatty-acid amide hydrolase 2-like [Megachile rotundata]	XP_003707713	2.13615e-59	77	216468	162	125
contig7780	branched-chain-amino-acid cytosolic-like	476	gi|328794140|ref|XP_003251999.1|PREDICTED: branched-chain-amino-acid aminotransferase, cytosolic-like, partial [Apis mellifera]	XP_003251999	2.20256e-59	81	211.46	147	120
contig1954	leucine--trna cytoplasmic	722	gi|195387722|ref|XP_002052543.1|GJ17599 [Drosophila virilis] >gi|194149000|gb|EDW64698.1| GJ17599 [Drosophila virilis]	XP_002052543	2.31725e-59	85	187578	135	115
contig1583	broad-complex core protein isoform 6	467	gi|350419416|ref|XP_003492173.1|PREDICTED: zinc finger and BTB domain-containing protein 37-like isoform 1 [Bombus impatiens]	XP_003492173	2.33142e-59	91	213772	119	109
contig7981	btb poz domain-containing protein 7	461	gi|345493337|ref|XP_001604313.2|PREDICTED: BTB/POZ domain-containing protein 7-like [Nasonia vitripennis]	XP_001604313	2.41849e-59	94	220.32	152	143
contig7616	udp-glucose:glycoprotein glucosyltransferase-like	606	gi|345491819|ref|XP_001607657.2|PREDICTED: zinc transporter 2-like [Nasonia vitripennis]	XP_001607657	2.55338e-59	86	142895	89	77
contig1196	fk506-binding protein	962	gi|91086693|ref|XP_969563.1|PREDICTED: similar to FK506-binding protein-like protein [Tribolium castaneum] >gi|270010405|gb|EFA06853.1| hypothetical protein TcasGA2_TC009796 [Tribolium castaneum]	XP_969563	2.94045e-59	97	209149	108	105
contig1482	regulatory-associated protein of mtor	520	gi|242018333|ref|XP_002429632.1|Regulatory-associated protein of mTOR, putative [Pediculus humanus corporis] >gi|212514611|gb|EEB16894.1| Regulatory-associated protein of mTOR, putative [Pediculus humanus corporis]	XP_002429632	3.05275e-59	80	223402	168	135
contig2570	sax	486	gi|242022850|ref|XP_002431851.1|SAX, putative [Pediculus humanus corporis] >gi|212517183|gb|EEB19113.1| SAX, putative [Pediculus humanus corporis]	XP_002431851	3.05459e-59	75	216853	174	131
contig154	ribosomal protein l14	669	gi|264667335|gb|ACY71253.1|ribosomal protein L14 [Chrysomela tremula]	ACY71253	3.25284e-59	81	207608	142	116
contig6277	suppressor of hairless	345	gi|91083357|ref|XP_975102.1|PREDICTED: similar to recombining binding protein suppressor of hairless [Tribolium castaneum] >gi|270008236|gb|EFA04684.1| suppressor of hairless [Tribolium castaneum]	XP_975102	3.37124e-59	99	213001	115	114
contig680	translocation protein sec62	2723	gi|242018815|ref|XP_002429866.1|conserved hypothetical protein [Pediculus humanus corporis] >gi|212514900|gb|EEB17128.1| conserved hypothetical protein [Pediculus humanus corporis]	XP_002429866	3.43027e-59	74	230.72	221	165
contig2479	uridine 5 -monophosphate synthase	440	gi|170030477|ref|XP_001843115.1|uridine 5'-monophosphate synthase [Culex quinquefasciatus] >gi|167867356|gb|EDS30739.1| uridine 5'-monophosphate synthase [Culex quinquefasciatus]	XP_001843115	3.50863e-59	83	213772	147	123
contig7943	abc transporter	449	gi|328782906|ref|XP_001122583.2|PREDICTED: ATP-binding cassette sub-family B member 6, mitochondrial, partial [Apis mellifera]	XP_001122583	3.58683e-59	92	219.55	144	133
contig2478	protein bicaudal d	731	gi|189239123|ref|XP_970925.2|PREDICTED: similar to AGAP010206-PA [Tribolium castaneum] >gi|270011010|gb|EFA07458.1| bicaudal D [Tribolium castaneum]	XP_970925	4.39196e-59	78	187193	146	114
contig2006	probable small nuclear ribonucleoprotein sm d2-like	482	gi|156361110|ref|XP_001625363.1|predicted protein [Nematostella vectensis] >gi|156212193|gb|EDO33263.1| predicted protein [Nematostella vectensis]	XP_001625363	4.75173e-59	97	202986	118	115
contig2418	ribosomal protein s13	395	gi|70909531|emb|CAJ17188.1|ribosomal protein S13e [Georissus sp. APV-2005]	CAJ17188	4.75934e-59	92	202601	111	103
contig2143	casein kinase ii alpha subunit	525	gi|307207058|gb|EFN84867.1|Casein kinase II subunit alpha [Harpegnathos saltator]	EFN84867	5.88395e-59	75	212616	160	121
contig7294	pre-rrna-processing protein tsr1 homolog	590	gi|383851254|ref|XP_003701149.1|PREDICTED: pre-rRNA-processing protein TSR1 homolog [Megachile rotundata]	XP_003701149	6.01876e-59	78	220705	162	127
contig2621	cca trna nucleotidyltransferase mitochondrial-like	517	gi|270009743|gb|EFA06191.1|hypothetical protein TcasGA2_TC009040 [Tribolium castaneum]	EFA06191	7.28924e-59	72	212616	171	124
contig6957	high affinity camp-specific 3 -cyclic phosphodiesterase 7a	353	gi|242023791|ref|XP_002432314.1|cAMP-specific 3,5-cyclic phosphodiesterase, putative [Pediculus humanus corporis] >gi|212517737|gb|EEB19576.1| cAMP-specific 3,5-cyclic phosphodiesterase, putative [Pediculus humanus corporis]	XP_002432314	7.47933e-59	94	217624	117	110
contig6626	dihydrolipoamide acetyltransferase component of pyruvate dehydrogenase	425	gi|170062538|ref|XP_001866712.1|dihydrolipoamide acetyltransferase component of pyruvate dehydrogenase [Culex quinquefasciatus] >gi|167880446|gb|EDS43829.1| dihydrolipoamide acetyltransferase component of pyruvate dehydrogenase [Culex quinquefasciatus]	XP_001866712	7.89858e-59	88	213386	135	119
contig7329	advillin isoform 2	727	gi|321477204|gb|EFX88163.1|hypothetical protein DAPPUDRAFT_311761 [Daphnia pulex]	EFX88163	8.38261e-59	68	182185	160	109
contig7757	rna exonuclease 1 homolog	476	gi|350407949|ref|XP_003488252.1|PREDICTED: hypothetical protein LOC100741380 [Bombus impatiens]	XP_003488252	9.08968e-59	82	217624	157	129
contig5589	methenyltetrahydrofolate synthase domain-containing	1250	gi|307166533|gb|EFN60600.1|Methenyltetrahydrofolate synthetase domain-containing protein [Camponotus floridanus]	EFN60600	1.02127e-58	78	221476	196	154
contig6188	trans- -dihydrobenzene- -diol dehydrogenase-like	490	gi|156551936|ref|XP_001607561.1|PREDICTED: trans-1,2-dihydrobenzene-1,2-diol dehydrogenase-like [Nasonia vitripennis]	XP_001607561	1.12521e-58	81	209149	136	111
contig1830	cg8844	472	gi|170037145|ref|XP_001846420.1|NADH dehydrogenase [Culex quinquefasciatus] >gi|167880174|gb|EDS43557.1| NADH dehydrogenase [Culex quinquefasciatus]	XP_001846420	1.16859e-58	86	203371	122	106
contig4280	e3 ubiquitin-protein ligase arih1l-like	793	gi|328711886|ref|XP_001947883.2|PREDICTED: protein ariadne-1 homolog [Acyrthosiphon pisum]	XP_001947883	1.17706e-58	97	217624	111	108
contig2986	electron transfer flavoprotein subunit beta-like	537	gi|357630902|gb|EHJ78721.1|electron-transfer-flavoprotein beta polypeptide [Danaus plexippus]	EHJ78721	1.18169e-58	93	162925	92	86
contig1581	60s ribosomal protein l35a-like	528	gi|156546383|ref|XP_001606878.1|PREDICTED: 60S ribosomal protein L35a-like [Nasonia vitripennis]	XP_001606878	1.25845e-58	94	203371	111	105
contig4290	sap30-binding protein	1285	gi|91079458|ref|XP_966537.1|PREDICTED: similar to CG2063 CG2063-PA [Tribolium castaneum] >gi|270004398|gb|EFA00846.1| hypothetical protein TcasGA2_TC003747 [Tribolium castaneum]	XP_966537	1.26943e-58	68	216853	234	161
contig5486	splicing factor 3b subunit 2-like	694	gi|383854279|ref|XP_003702649.1|PREDICTED: splicing factor 3B subunit 2-like [Megachile rotundata]	XP_003702649	1.27523e-58	97	210.69	109	106
contig4383	mediator of rna polymerase ii transcription subunit 6-like	571	gi|307176282|gb|EFN65913.1|Mediator of RNA polymerase II transcription subunit 6 [Camponotus floridanus]	EFN65913	1.29823e-58	92	206838	109	101
contig6743	glycolipid transfer protein domain-containing protein 1-like	712	gi|158295135|ref|XP_316032.4|AGAP005990-PA [Anopheles gambiae str. PEST] >gi|157015891|gb|EAA11723.4| AGAP005990-PA [Anopheles gambiae str. PEST]	XP_316032	1.32012e-58	71	207994	193	138
contig6030	protein alpha isoform-like isoform 2	838	gi|332021452|gb|EGI61820.1|Protein tramtrack, alpha isoform [Acromyrmex echinatior]	EGI61820	1.51812e-58	93	211.46	107	100
contig2364	protein	799	gi|221115067|ref|XP_002156484.1|PREDICTED: similar to predicted protein, partial [Hydra magnipapillata]	XP_002156484	1.53429e-58	63	222246	233	147
contig6115	developmentally-regulated gtp-binding protein 2-like	534	gi|340720787|ref|XP_003398811.1|PREDICTED: LOW QUALITY PROTEIN: developmentally-regulated GTP-binding protein 2-like [Bombus terrestris] >gi|350398067|ref|XP_003485077.1| PREDICTED: developmentally-regulated GTP-binding protein 2-like [Bombus impatiens]	XP_003398811	1.59356e-58	96	210305	141	136
contig4516	3-hydroxybutyrate dehydrogenase type 2	663	gi|195451722|ref|XP_002073048.1|GK13927 [Drosophila willistoni] >gi|194169133|gb|EDW84034.1| GK13927 [Drosophila willistoni]	XP_002073048	1.62112e-58	87	208764	126	110
[truncated: 2,679 more rows]
