# Supplementary material for: Combining RNA-seq and proteomic profiling to identify seminal fluid proteins in the migratory grasshopper Melanoplus sanguinipes (F)
Source: BMC Genomics. 2015 Dec 22;16:1096. doi: 10.1186/s12864-015-2327-1 (PMC4689059; doi:10.1186/s12864-015-2327-1)
Supplement: Additional file 7: Table S4. — Predict secreted proteins based on the presence of a signal peptide (SP) or by non-classical secretory pathways (NC) (Scoring function > 0.5). Expression patterns using qualitative RT-PCR to proteins with SP [(a) Male expression exclusively; (b) Expression in both sexes and (c) Not amplified. (XLSX 47 kb) [file 12864_2015_2327_MOESM7_ESM.xlsx]

## Sheet: Sheet1
Unigenes	Blast annotation	Extracellular secretion predicted by signalP 4.0/ SecretomeP 2.0			Functional classes
MS0199a	Dipeptidase	signal peptide predicted by SignalP 4.0			Proteolysis regulator
MS1698a	Serine protease inhibitor	signal peptide predicted by SignalP 4.0			Proteolysis regulator
MS3398a	serpin b6	signal peptide predicted by SignalP 4.0			Proteolysis regulator
MS1783a	Angiotensin-converting enzyme	signal peptide predicted by SignalP 4.0			Proteolysis regulator
MS0381a	Metallo-endopeptidase (nepriyisin)	signal peptide predicted by SignalP 4.0			Proteolysis regulator
MS3819b	Transmembrane protease serine	signal peptide predicted by SignalP 4.0			Proteolysis regulator
MS2043a	Serine protease	signal peptide predicted by SignalP 4.0			Proteolysis regulator
MS6504a	Serine carboxypeptidase	signal peptide predicted by SignalP 4.0			Proteolysis regulator
MS5974b	Serine protease inhibitor	signal peptide predicted by SignalP 4.0			Proteolysis regulator
MS0294a	Serine carboxypeptidase	signal peptide predicted by SignalP 4.0			Proteolysis regulator
MS1693a	Serine protease	signal peptide predicted by SignalP 4.0			Proteolysis regulator
MS0126c	Heat shock protein	signal peptide predicted by SignalP 4.0			environmental stress protein
MS1628b	Transferrin	signal peptide predicted by SignalP 4.0			Iron storage
MS4425b	aldehyde oxidase	signal peptide predicted by SignalP 4.0			oxidative stress protein
MS380b	Ferritin subunit	signal peptide predicted by SignalP 4.0			Iron storage
MS0031b	Endoplasmin (a heat shock 90Kda)	signal peptide predicted by SignalP 4.0			environmental stress protein
MS0219b	Calreticulin	signal peptide predicted by SignalP 4.0			eeg production
MS1414a	Lipase	signal peptide predicted by SignalP 4.0			Lipase/metabolism/-eeg production
MS0358a	Lipase	signal peptide predicted by SignalP 4.0			Lipase/metabolism/-eeg production
MS5352c	lipase	signal peptide predicted by SignalP 4.0			Lipase/metabolism/-eeg production
MS1026b	peptidoglycan recognition protein sa	signal peptide predicted by SignalP 4.0			reproduction-related protein
MS2092b	hypoxia up-regulated protein 1-like	signal peptide predicted by SignalP 4.0			chaperone protein involved in Protein folding and stress response
MS7155a	Juvenile hormone-inducible	signal peptide predicted by SignalP 4.0			reproduction-related protein
MS0013a	Oviposition Stimulating Protein (OSP)	signal peptide predicted by SignalP 4.0			reproduction-related protein
MS0682b	proactivator polypeptide	signal peptide predicted by SignalP 4.0			reproduction-related protein
MS0237b	carbonic anhydrase 2-like	signal peptide predicted by SignalP 4.0			reproduction-related protein
MS0221c	neutral alpha-glucosidase ab-like	signal peptide predicted by SignalP 4.0			motility and differential motility of sperm
MS0644b	profilin	signal peptide predicted by SignalP 4.0			structural /reproduction-related protein
MS2078c	plasma alpha-l-fucosidase	signal peptide predicted by SignalP 4.0			reproduction-related protein/stimulating female reproduction
MS0168b	esterase fe4-like	signal peptide predicted by SignalP 4.0			juvenil homone esterase, nymphal development
MS0076a	Hypothetical EAI_15996	signal peptide predicted by SignalP 4.0			unknown
MS157b	Nucleoside diphosphate kinase	signal peptide predicted by SignalP 4.0			nucleotide metabolism
MS1368b	Protein 5nuc-like	signal peptide predicted by SignalP 4.0			nucleotide metabolism
MS0047b	peptidyl-prolyl cis-trans isomerase 5	signal peptide predicted by SignalP 4.0			Folding, assembly and trafficking of cellular proteins
MS0673c	AaeL_AAEL001498 [Ae. aegypti]	signal peptide predicted by SignalP 4.0			unknown
MS3488b	hemomucin	signal peptide predicted by SignalP 4.0			glycoprotein receptor
MS0097b	pdgf- and vegf-related factor 1-like precursor	signal peptide predicted by SignalP 4.0			factor expressed in the salivary glands
MS1006b	imaginal disc growth factor 4	signal peptide predicted by SignalP 4.0			development regulation
MS1117c	calumenin	signal peptide predicted by SignalP 4.0			calcium-binding protein
MS0105b	Midline fasciclin	signal peptide predicted by SignalP 4.0			development regulation
MS0327c	unknown	signal peptide predicted by SignalP 4.0			unknown
MS1333a	unknown	signal peptide predicted by SignalP 4.0			unknown
MS0039a	unknown	signal peptide predicted by SignalP 4.0			unknown
MS2957b	unknown	signal peptide predicted by SignalP 4.0			unknown
MS0784b	unknown	signal peptide predicted by SignalP 4.0			unknown
MS0278c	unknown	signal peptide predicted by SignalP 4.0			unknown
MS0281c	unknown	signal peptide predicted by SignalP 4.0			unknown
MS5071b	unknown	signal peptide predicted by SignalP 4.0			unknown
MS1809c	unknown	signal peptide predicted by SignalP 4.0			unknown
MS0071	Serine carboxypeptidase	Non-clasical secretion predicted SecP	NN score	0.623	Proteolysis regulator
MS3857	Serine carboxypeptidase	Non-clasical secretion predicted SecP	NN score	0.507	Proteolysis regulator
MS2174	Serine protease	Non-clasical secretion predicted SecP	NN score	0.905	Proteolysis regulator
MS1386	Metallo endopeptidase	Non-clasical secretion predicted SecP	NN score	0.532	Proteolysis regulator
MS0081	Serine protease	Non-clasical secretion predicted SecP	NN score	0.602	Proteolysis regulator
MS0089	Serine protease	Non-clasical secretion predicted SecP	NN score	0.547	Proteolysis regulator
MS2042	serine protease 17 precursor	Non-clasical secretion predicted SecP	NN score	0.565	Proteolysis regulator
MS7749	venom protease-like	Non-clasical secretion predicted SecP	NN score	0.625	Proteolysis regulator
MS4388	af377988_1trypsin-like serine protease	Non-clasical secretion predicted SecP	NN score	0.597	Proteolysis regulator
MS3420	pacifastin-related serine protease inhibitor precursor	Non-clasical secretion predicted SecP	NN score	0.819	Proteolysis regulator
MS8098	93 kda serpin	Non-clasical secretion predicted SecP	NN score	0.53	Proteolysis regulator
MS2340	putative chymotrypsin	Non-clasical secretion predicted SecP	NN score	0.686	Proteolysis regulator
MS1230	aldehyde oxidase	Non-clasical secretion predicted SecP	NN score	0.72	oxidative stress protein
MS1911	aldehyde oxidase	Non-clasical secretion predicted SecP	NN score	0.885	oxidative stress protein
MS2110	heat shock protein beta-1-like isoform 1	Non-clasical secretion predicted SecP	NN score	0.705	environmental stress protein
MS6709	glutathione-s-transferase gst	Non-clasical secretion predicted SecP	NN score	0.719	oxidative stress protein
MS1199	Glutathione s-transferase	Non-clasical secretion predicted SecP	NN score	0.598	oxidative stress protein
MS2572	glutathione s-transferase d1	Non-clasical secretion predicted SecP	NN score	0.88	oxidative stress protein
MS8127	glutathione s-transferase	Non-clasical secretion predicted SecP	NN score	0.757	oxidative stress protein
MS153	selenium-dependent glutathione peroxidase	Non-clasical secretion predicted SecP	NN score	0.665	oxidative stress protein
MS1421	elongation factor 1-gamma	Non-clasical secretion predicted SecP	NN score	0.561	oxidative stress protein
MS4605	superoxide dismutase	Non-clasical secretion predicted SecP	NN score	0.637	oxidative stress protein
MS3936	peroxiredoxin 6	Non-clasical secretion predicted SecP	NN score	0.515	oxidative stress protein
MS1479	alpha-tocopherol transfer	Non-clasical secretion predicted SecP	NN score	0.516	oxidative stress protein
MS1782	-catalase	Non-clasical secretion predicted SecP	NN score	0.718	environmental stress protein
MS4870	lipase	Non-clasical secretion predicted SecP	NN score	0.877	Lectin/sperm storage
MS0250	C-type lectin	Non-clasical secretion predicted SecP	NN score	0.657	cell adhesion -structural
MS0289	C-type lectin	Non-clasical secretion predicted SecP	NN score	0.624	cell adhesion -structural
MS0111	Actin	Non-clasical secretion predicted SecP	NN score	0.502	Structural/Actin filaments (Baer, 2009)
MS1935	tubulin alpha-1 chain	Non-clasical secretion predicted SecP	NN score	0.723	Sructural/ sperm microtubules (Baer, 2009)
MS4729	- pancreatic triacylglycerol lipase-like	Non-clasical secretion predicted SecP	NN score	0.755	cell adhesion -structural
MS4100	Prostamide Prostaglandin f synthase	Non-clasical secretion predicted SecP	NN score	0.786	reproduction-related protein
MS1885	neutral alpha-glucosidase ab	Non-clasical secretion predicted SecP	NN score	0.55	motility and differential motility of sperm
MS5502	protein takeout	Non-clasical secretion predicted SecP	NN score	0.821	circadian clock-regulated output gene
MS0791	neutral alpha-glucosidase ab	Non-clasical secretion predicted SecP	NN score	0.752	structural /reproduction-related protein
MS5345	esterase fe4-like	Non-clasical secretion predicted SecP	NN score	0.842	juvenile-hormone esterase, nymphal development
MS0808	trehalase	Non-clasical secretion predicted SecP	NN score	0.631	sources of energy for motility of sperm
MS3730	carbonic anhydrase	Non-clasical secretion predicted SecP	NN score	0.575	reproduction-related protein
MS0441	Pyrimidine- ribonucleoside hydrolase	Non-clasical secretion predicted SecP	NN score	0.914	nucleoside hydrolase
MS1891	chitinase-like protein idgf4-like	Non-clasical secretion predicted SecP	NN score	0.511	Defense/signaling
MS0534	glyceraldehyde-3-phosphate dehydrogenase	Non-clasical secretion predicted SecP	NN score	0.514	glycolysis/energy
MS1980	proteasome subunit alpha type-1-like	Non-clasical secretion predicted SecP	NN score	0.515	degradate protein/fertilization process, sperm motility
MS2522	apolipophorins contains: ame: full=apolipophorin-2	Non-clasical secretion predicted SecP	NN score	0.516	immune response
MS5134	hypothetical protein TcasGA2_TC006209	Non-clasical secretion predicted SecP	NN score	0.522	unknown
MS0584	lysosomal alpha-mannosidase (mannosidase alpha class 2b member 1)	Non-clasical secretion predicted SecP	NN score	0.543	lysosomal glycosidase,activity in the male genital tract (Baer, 2009)
MS01437	ATPase subunit B	Non-clasical secretion predicted SecP	NN score	0.545	metabolism/energy
MS2029	beta-glucosidase	Non-clasical secretion predicted SecP	NN score	0.557	semen quality
MS0017	Ankyrin	Non-clasical secretion predicted SecP	NN score	0.571	transcriptional regulation, cell cycle, oncogenesis, signal transduction, and modulation
MS3820	arginine kinase	Non-clasical secretion predicted SecP	NN score	0.588	amino acid metabolism/energy
MS1325	low quality protein: filamin-c-like	Non-clasical secretion predicted SecP	NN score	0.589	structural cell motility
MS1736	5 nucleotidase	Non-clasical secretion predicted SecP	NN score	0.59	nucleotide metabolism
MS0452	ras-related protein rab-1a-like	Non-clasical secretion predicted SecP	NN score	0.949	Signal and transduction regulate cellular responses
MS606	macrophage mannose receptor 1	Non-clasical secretion predicted SecP	NN score	0.614	lectin inmunne system
MS0096	Ankirin	Non-clasical secretion predicted SecP	NN score	0.62	transcriptional regulation, cell cycle, oncogenesis, signal transduction, and modulation
MS1478	actin-depolymerizing factor 1	Non-clasical secretion predicted SecP	NN score	0.644	structural
MS4108	beta-hexosaminidase subunit beta-like	Non-clasical secretion predicted SecP	NN score	0.776	metabolism/glycosyl hydrolase
MS232	-probable 26s proteasome non-atpase regulatory subunit 3-like	Non-clasical secretion predicted SecP	NN score	0.653	degradate protein/fertilization process, sperm motility
MS1091	cullin-associated nedd8-dissociated protein 1	Non-clasical secretion predicted SecP	NN score	0.658	binding
MS6344	ubinuclein- partial	Non-clasical secretion predicted SecP	NN score	0.666	crucial factor for sexual reproduction
MS444	ras-related protein rab-10	Non-clasical secretion predicted SecP	NN score	0.679	signal transduction
MSMS3384	nadh dehydrogenase subunit 4	Non-clasical secretion predicted SecP	NN score	0.68	energy metabolism
MS0914	rna-binding protein 14	Non-clasical secretion predicted SecP	NN score	0.682	regulation celular processes
MS3413	heat repeat-containing protein 2-like	Non-clasical secretion predicted SecP	NN score	0.885	intracellular transport
MS1620	phosphatidylethanolamine-binding protein	Non-clasical secretion predicted SecP	NN score	0.703	immunity defense
MS522	ras-related protein rab-5c	Non-clasical secretion predicted SecP	NN score	0.709	signal transduction
MS1697	adp-ribosylation factor 2-like	Non-clasical secretion predicted SecP	NN score	0.721	energy/ sperm capacittation
MS0271	PREDICTED: hypothetical protein LOC100571180	Non-clasical secretion predicted SecP	NN score	0.725	unknown
MS3084	ubiquitin ribosomal protein s27ae fusion protein	Non-clasical secretion predicted SecP	NN score	0.731	crucial factor for sexual reproduction
MS0148	-peptidyl-prolyl cis-trans isomerase	Non-clasical secretion predicted SecP	NN score	0.748	Folding, assembly and trafficking of cellular proteins
MS1049	cullin-associated nedd8-dissociated protein 1	Non-clasical secretion predicted SecP	NN score	0.75	binding protein
MS1585	-proteasome subunit alpha type-6	Non-clasical secretion predicted SecP	NN score	0.759	degradate protein/fertilization process, sperm motility
MS0483	proteasome subunit alpha type 7-	Non-clasical secretion predicted SecP	NN score	0.595	degradate protein/fertilization process, sperm motility
MS0069	chitinase-like protein idgf4-like	Non-clasical secretion predicted SecP	NN score	0.759	Defense/signaling
MS7157	protein 5nuc-like	Non-clasical secretion predicted SecP	NN score	0.763	nucleotide metabolism
MS2301	-phenoloxidase subunit a3-like	Non-clasical secretion predicted SecP	NN score	0.766	immune response
MS1769	hydroxypyruvate isomerase	Non-clasical secretion predicted SecP	NN score	0.767	metabolism/ hydrolysis
MS5763	5 nucleotidase	Non-clasical secretion predicted SecP	NN score	0.771	nucleotide metabolism
MS26	y-box protein	Non-clasical secretion predicted SecP	NN score	0.774	binding protein
MS2581	heterogeneous nuclear ribonucleoprotein	Non-clasical secretion predicted SecP	NN score	0.784	transcription complex and regulation
MS863	glucose dehydrogenase	Non-clasical secretion predicted SecP	NN score	0.784	Energy/reproduction related protein
MS0964	Glucose dehydrogenase	Non-clasical secretion predicted SecP	NN score	0.588	Energy/reproduction related protein
MS3578	beta-hexosaminidase b	Non-clasical secretion predicted SecP	NN score	0.794	degradation Glycoprotein/glycolipid
MS685	protein disulfide-isomerase a3-like	Non-clasical secretion predicted SecP	NN score	0.81	molecular chaperone
MS0872	protein phosphatase pp2a 55 kda regulatory subunit-like isoform 2	Non-clasical secretion predicted SecP	NN score	0.837	signaling cascade
MS0088	low quality protein: jnk-interacting protein 3-like	Non-clasical secretion predicted SecP	NN score	0.858	Signal and trasnciption regulate cellular responses
MS2606	glutamine synthetase 2 cytoplasmic-like	Non-clasical secretion predicted SecP	NN score	0.859	metabolism
MS6978	myosin heavy chain	Non-clasical secretion predicted SecP	NN score	0.868	structural
MS2150	ves g 5 allergen	Non-clasical secretion predicted SecP	NN score	0.87	immune response
MS0192	ganglioside gm2 activator	Non-clasical secretion predicted SecP	NN score	0.912	lipid transfer protein
MS1376	5 nucleotidase	Non-clasical secretion predicted SecP	NN score	0.949	nucleotide metabolism
2593MS	proteasome subunit beta type-5-like	Non-clasical secretion predicted SecP	NN score	0.665	degradate protein/fertilization process, sperm motility
MS4042	gram-negative bacteria binding protein 3	Non-clasical secretion predicted SecP	NN score	0.927	immune response
MS0087	cd4-specific ankyrin repeat protein	Non-clasical secretion predicted SecP	NN score	0.916	transcriptional regulation, cell cycle, oncogenesis, signal transduction, and modulation
MS2052	ornithine decarboxylase antizyme	Non-clasical secretion predicted SecP	NN score	0.919	biosynthesis of polyamines/development regualtion
MS0727	unknown	Non-clasical secretion predicted SecP	NN score	0.589	unknown
MS0801	unknown	Non-clasical secretion predicted SecP	NN score	0.861	unknown
MS0010	unknown	Non-clasical secretion predicted SecP	NN score	0.875	unknown
MS0100	unknown	Non-clasical secretion predicted SecP	NN score	0.719	unknown
MS0824	unknown	Non-clasical secretion predicted SecP	NN score	0.708	unknown
MS0004	unknown	Non-clasical secretion predicted SecP	NN score	0.796	unknown
MS0162	unknown	Non-clasical secretion predicted SecP	NN score	0.576	unknown
MS3960	unknown	Non-clasical secretion predicted SecP	NN score	0.746	unknown
MS0108	unknown	Non-clasical secretion predicted SecP	NN score	0.798	unknown
MS7557	unknown	Non-clasical secretion predicted SecP	NN score	0.868	unknown
MS0942	unknown	Non-clasical secretion predicted SecP	NN score	0.798	unknown
MS0037	unknown	Non-clasical secretion predicted SecP	NN score	0.782	unknown
MS0106	unknown	Non-clasical secretion predicted SecP	NN score	0.915	unknown
MS0229	unknown	Non-clasical secretion predicted SecP	NN score	0.642	unknown
MS0112	unknown	Non-clasical secretion predicted SecP	NN score	0.879	unknown
MS0128	unknown	Non-clasical secretion predicted SecP	NN score	0.896	unknown
MS1214	unknown	Non-clasical secretion predicted SecP	NN score	0.546	unknown
MS1153	unknown	Non-clasical secretion predicted SecP	NN score	0.587	unknown
MS820	unknown	Non-clasical secretion predicted SecP	NN score	1.101	unknown
MS2467	unknown	Non-clasical secretion predicted SecP	NN score	0.56	unknown
MS0765	unknown	Non-clasical secretion predicted SecP	NN score	0.6	unknown
MS4973	unknown	Non-clasical secretion predicted SecP	NN score	0.637	unknown
MS0074	unknown	Non-clasical secretion predicted SecP	NN score	0.656	unknown
MS2410	unknown	Non-clasical secretion predicted SecP	NN score	0.775	unknown
MS0702	unknown	Non-clasical secretion predicted SecP	NN score	0.787	unknown
MS0428	unknown	Non-clasical secretion predicted SecP	NN score	0.794	unknown
MS4251	unknown	Non-clasical secretion predicted SecP	NN score	0.811	unknown
MS0576	unknown	Non-clasical secretion predicted SecP	NN score	0.826	unknown
MS0263	unknown	Non-clasical secretion predicted SecP	NN score	0.838	unknown
MS6924	unknown	Non-clasical secretion predicted SecP	NN score	0.854	unknown
MS2928	unknown	Non-clasical secretion predicted SecP	NN score	0.872	unknown
MS0272	unknown	Non-clasical secretion predicted SecP	NN score	0.884	unknown
MS0860	unknown	Non-clasical secretion predicted SecP	NN score	0.919	unknown
